# Supplementary material for: 11-[(E)-Benzyl­idene]-14-hy­droxy-8-phenyl-3,13-diaza­hepta­cyclo­[13.7.1.19,13.02,9.02,14.03,7.019,23]tetra­cosa-1(22),15,17,19(23),20-pentaen-10-one
Source: Acta Crystallogr Sect E Struct Rep Online. 2010 Nov 6;66(Pt 12):o3045. doi: 10.1107/S1600536810043874 (PMC3011470; doi:10.1107/S1600536810043874)
Supplement: Supplementary file 2 [file e-66-o3045-Isup2.hkl]

#
# h,k,l, Fc-squared, Fo-squared, sigma(Fo-squared) and status flag
#
data_I
_shelx_title ' dbiacpm in P2(1)/c (100K)'
_shelx_refln_list_code          4
_shelx_F_calc_maximum      210.60
_exptl_crystal_F_000      1080.00
_reflns_d_resolution_high  0.6128
 
loop_
 _symmetry_equiv_pos_as_xyz
 'x, y, z'
 '-x, y+1/2, -z+1/2'
 '-x, -y, -z'
 'x, -y-1/2, z-1/2'
 
_cell_length_a    11.2264
_cell_length_b    15.6004
_cell_length_c    15.0307
_cell_angle_alpha  90.000
_cell_angle_beta   93.927
_cell_angle_gamma  90.000
 
_shelx_F_squared_multiplier     1.000
 
loop_
 _refln_index_h
 _refln_index_k
 _refln_index_l
 _refln_F_squared_calc
 _refln_F_squared_meas
 _refln_F_squared_sigma
 _refln_observed_status
   2   0   0       20.00       16.57      1.08 o
   3   0   0      875.61      934.30     21.91 o
   4   0   0     6570.87     6999.11    113.61 o
   5   0   0    11705.13    12893.29    144.68 o
   6   0   0     1821.57     2128.87     24.46 o
   7   0   0      637.73      709.89      8.85 o
   8   0   0     1275.31     1396.22     19.15 o
   9   0   0      682.52      533.03      8.90 o
  10   0   0      128.02      104.38      3.24 o
  11   0   0       18.13       10.16      1.41 o
  12   0   0      526.35      510.85     28.70 o
  13   0   0       28.93       28.66      6.93 o
  14   0   0        0.81       -0.38      3.03 o
  15   0   0      166.31      161.34      9.53 o
  16   0   0      258.66      287.71     13.56 o
  17   0   0       14.18       11.48      4.70 o
  18   0   0        2.81        1.99      4.24 o
   1   1   0      590.65      630.20     10.58 o
   2   1   0      423.76      537.80     13.09 o
   3   1   0        3.28        5.11      0.83 o
   4   1   0      727.93      737.36     10.14 o
   5   1   0       34.18       20.49      0.75 o
   6   1   0       12.26       16.26      1.24 o
   7   1   0      644.00      690.73      6.72 o
   8   1   0       17.08       21.60      0.81 o
   9   1   0      524.20      485.64      6.23 o
  10   1   0     1080.61      927.19     11.35 o
  11   1   0       16.33        9.06      1.24 o
  12   1   0       14.01       11.06      1.37 o
  13   1   0      286.19      282.42      7.58 o
  14   1   0        1.97        3.18      1.96 o
  15   1   0      517.77      536.47     32.18 o
  16   1   0      517.17      511.84     13.34 o
  17   1   0       13.37        9.18      3.28 o
  18   1   0       11.41        3.60      3.20 o
   0   2   0    16080.75    14668.11    338.11 o
   1   2   0    12501.36    11572.72    921.93 o
   2   2   0      135.81      153.78      2.48 o
   3   2   0     1687.48     1675.80     28.14 o
   4   2   0      472.49      429.62     14.20 o
   5   2   0     2032.97     2312.37     26.84 o
   6   2   0      135.57      112.37      1.89 o
   7   2   0     1762.68     1716.35     24.88 o
   8   2   0       20.46       15.24      1.03 o
   9   2   0      161.24      145.28      3.33 o
  10   2   0        3.66        1.18      1.09 o
  11   2   0       28.41       25.47      1.69 o
  12   2   0       10.48        5.73      1.28 o
  13   2   0      244.28      243.85      5.24 o
  14   2   0      202.67      220.11      6.53 o
  15   2   0       98.50      114.80      5.19 o
  16   2   0      116.35      108.46      6.15 o
  17   2   0        0.01        0.63      2.90 o
  18   2   0       31.33       35.94      4.51 o
   1   3   0     2006.10     1911.50     49.91 o
   2   3   0     3892.67     4021.63     53.64 o
   3   3   0     2381.41     2550.98     34.33 o
   4   3   0      194.32      238.66      7.48 o
   5   3   0     2676.30     2766.91     28.62 o
   6   3   0      389.48      510.19      8.08 o
   7   3   0     1101.71     1284.43     12.94 o
   8   3   0       30.71       32.77      1.56 o
   9   3   0     2686.19     2651.97     29.79 o
  10   3   0      933.57      905.12     12.87 o
  11   3   0       56.17       39.84      2.26 o
  12   3   0        0.11       -0.30      1.41 o
  13   3   0       28.84       32.36      2.29 o
  14   3   0       45.37       47.79      2.78 o
  15   3   0      176.07      163.00      6.82 o
  16   3   0      417.88      453.32     10.70 o
  17   3   0      281.56      284.43      9.75 o
  18   3   0        3.98       10.49      3.46 o
   0   4   0    22742.45    21208.44    488.67 o
   2   4   0      267.10      314.31      5.11 o
   3   4   0      247.56      271.30      3.91 o
   4   4   0       10.21        9.91      0.53 o
   5   4   0     1987.49     2273.17     23.78 o
   6   4   0       84.55       80.11      1.84 o
   7   4   0       40.45       52.08      1.49 o
   8   4   0      317.02      331.79      4.06 o
   9   4   0     1416.10     1362.19     12.98 o
  10   4   0       53.67       57.09      2.44 o
  11   4   0       17.36       15.69      1.81 o
  12   4   0       58.87       73.08      3.52 o
  13   4   0      282.80      303.93      6.21 o
  14   4   0        3.49        7.09      1.79 o
  15   4   0      287.79      303.60      6.59 o
  16   4   0       92.41      104.89      5.22 o
  17   4   0        7.87        8.14      3.20 o
  18   4   0        1.69       -0.74      2.95 o
   2   5   0     2789.10     2859.24     38.60 o
   3   5   0      237.30      214.02      3.99 o
   4   5   0     2138.99     2377.51     25.06 o
   5   5   0      841.25      851.22      7.98 o
   6   5   0      118.34      135.79      2.51 o
   7   5   0       40.61       40.92      1.58 o
   8   5   0       84.51       81.33      2.00 o
   9   5   0       10.87        7.29      1.00 o
  10   5   0      703.85      624.67     12.70 o
  11   5   0       72.89       72.10      5.38 o
  12   5   0        4.60        4.63      1.73 o
  13   5   0      271.19      268.65      8.74 o
  14   5   0       27.03       16.48      2.15 o
  15   5   0      200.22      217.38      6.47 o
  16   5   0      290.90      285.64      9.38 o
  17   5   0       16.57        9.77      3.23 o
   1   6   0      155.49      127.46      3.45 o
   2   6   0     2997.51     3277.10     62.97 o
   3   6   0     2345.44     2595.97     35.48 o
   4   6   0      167.85      176.18      3.05 o
   5   6   0      139.18      171.63      2.65 o
   6   6   0      263.59      265.13      3.89 o
   7   6   0      429.24      375.42      5.85 o
   8   6   0       68.29       87.35      3.17 o
   9   6   0       35.00       46.70      2.00 o
  10   6   0      143.71      136.41      3.14 o
  11   6   0       21.33       13.75      2.17 o
  12   6   0      440.51      429.13     10.15 o
  13   6   0        5.08        5.71      1.88 o
  14   6   0       24.05       28.39      2.90 o
  15   6   0       34.62       40.70      3.13 o
  16   6   0        5.16        7.03      2.29 o
  17   6   0       70.57       58.28      7.36 o
   1   7   0     2067.90     2051.59     83.75 o
   2   7   0      114.61       -0.04      1.21 o
   3   7   0       72.37       70.30      1.91 o
   4   7   0      189.61      239.39      3.99 o
   5   7   0     1183.65     1307.56     14.38 o
   6   7   0       28.10       23.65      1.01 o
   7   7   0       29.60       34.92      1.60 o
   8   7   0       44.07       24.52      1.47 o
   9   7   0      301.37      272.16      4.55 o
  10   7   0      820.43      840.94     10.59 o
  11   7   0        2.51       -1.47      1.47 o
  12   7   0        0.66       -1.63      1.63 o
  13   7   0       60.73       61.53      4.01 o
  14   7   0        7.96        5.04      2.13 o
  15   7   0      105.64      110.69     10.30 o
  16   7   0        0.07        1.85      3.63 o
  17   7   0       22.19       21.03      3.69 o
   0   8   0      116.23      109.01      3.65 o
   1   8   0       74.00       92.55      2.66 o
   2   8   0      484.29      641.37     12.24 o
   3   8   0      135.47       73.79     16.26 o
   4   8   0        2.12        0.13      0.49 o
   5   8   0        0.12        5.97      0.89 o
   6   8   0       15.41       20.46      1.75 o
   7   8   0       11.96       10.09      1.61 o
   8   8   0      136.42      138.32      3.89 o
   9   8   0      152.41      132.60      3.68 o
  10   8   0      167.37      174.71      4.95 o
  11   8   0        0.01       -0.26      2.59 o
  12   8   0        7.84        3.10      3.04 o
  13   8   0        2.68       -2.72      2.72 o
  14   8   0       73.89       66.34      5.29 o
  15   8   0      191.64      190.02      8.14 o
  16   8   0      119.97      126.17      8.36 o
  17   8   0      113.58      146.92      9.03 o
   1   9   0       32.10       27.15      1.53 o
   2   9   0        4.82       10.35      1.06 o
   3   9   0       16.58        6.32      0.97 o
   4   9   0       31.28       32.26      1.40 o
   5   9   0     3053.61     2975.70     41.36 o
   6   9   0       85.23       75.51      2.98 o
   7   9   0       24.16       23.73      2.17 o
   8   9   0      251.77      236.66      5.12 o
   9   9   0       68.58       77.78      3.02 o
  10   9   0       63.26       73.33      3.47 o
  11   9   0      142.09      157.49      6.13 o
  12   9   0      143.17      138.62      8.30 o
  13   9   0      203.03      215.20     10.59 o
  14   9   0        2.14        5.37      5.39 o
  15   9   0       55.28       53.73      6.47 o
  16   9   0       92.50       81.82      7.65 o
  17   9   0       28.34       23.90      5.43 o
   0  10   0      247.47      313.69      7.74 o
   1  10   0      143.99      165.32      3.65 o
   2  10   0      117.81      146.19      3.40 o
   3  10   0       11.66       14.13      2.40 o
   4  10   0      163.33      149.33      3.00 o
   5  10   0      868.19      830.24     11.49 o
   6  10   0        4.05        2.65      1.87 o
   7  10   0        4.15        2.58      1.26 o
   8  10   0       29.15       28.96      3.31 o
   9  10   0      154.47      151.99      4.20 o
  10  10   0       37.27       35.42      2.49 o
  11  10   0      308.57      316.29      7.69 o
  12  10   0      328.66      342.08     13.49 o
  13  10   0      577.02      561.46     19.10 o
  14  10   0      212.21      222.55      8.72 o
  15  10   0        0.00       -3.30      3.30 o
  16  10   0        6.61        1.06      4.05 o
   1  11   0      691.18      698.19     10.19 o
   2  11   0        1.56        4.79      1.06 o
   4  11   0      577.32      642.17      8.46 o
   5  11   0      307.75      337.20      5.95 o
   6  11   0      134.85      130.17      5.51 o
   7  11   0       47.90       35.71      2.79 o
   8  11   0      279.13      265.32      5.73 o
   9  11   0        2.94        1.99      1.44 o
  10  11   0       20.02       19.41      2.14 o
  11  11   0      143.22      153.35      4.69 o
  12  11   0        4.12        0.09      3.08 o
  13  11   0       89.45       83.40      7.60 o
  14  11   0      116.49      104.46      8.05 o
  15  11   0       32.20       30.40      5.51 o
  16  11   0      114.80      154.20     10.07 o
   0  12   0      774.80      770.17     15.91 o
   1  12   0      294.68      260.47      5.22 o
   2  12   0       97.04       68.86      3.56 o
   3  12   0      603.89      552.29      7.75 o
   4  12   0      509.72      474.25      6.90 o
   5  12   0       98.72       82.41      2.92 o
   6  12   0      197.24      191.16      6.93 o
   7  12   0      275.56      264.29      6.99 o
   8  12   0      107.66      103.40      4.51 o
   9  12   0       22.28       22.77      2.20 o
  10  12   0      115.30      130.54      5.01 o
  11  12   0       38.71       33.87      2.76 o
  12  12   0      172.59      158.45     12.23 o
  13  12   0      197.95      181.95     10.27 o
  14  12   0       49.17       64.24      7.15 o
  15  12   0        9.68        3.38      4.30 o
  16  12   0       59.15       62.92      7.70 o
   1  13   0     1735.81     1671.88     21.81 o
   2  13   0     1110.77     1033.94     14.54 o
   3  13   0      119.97      102.67      2.90 o
   4  13   0      742.35      710.17      9.59 o
   5  13   0      193.90      209.35      7.43 o
   6  13   0      429.11      376.65      8.74 o
   7  13   0       25.08       25.80      2.70 o
   8  13   0        0.13        0.16      1.73 o
   9  13   0       28.54       26.98      2.96 o
  10  13   0      876.52      912.63     19.78 o
  11  13   0      517.45      525.27      9.87 o
  12  13   0       16.10       15.01      4.32 o
  13  13   0       48.17       35.17      5.64 o
  14  13   0        9.64       13.96      4.75 o
  15  13   0       92.72       92.90      8.73 o
   0  14   0     2694.63     2466.96     44.00 o
   1  14   0     3031.21     2921.81     36.25 o
   2  14   0      148.30      140.81      3.56 o
   3  14   0      216.61      226.36      4.61 o
   4  14   0      612.38      514.72      8.66 o
   5  14   0     2211.27     1943.18     33.79 o
   6  14   0       36.19       37.12      3.18 o
   7  14   0        0.33        0.34      1.68 o
   8  14   0      223.65      226.18     12.74 o
   9  14   0       24.72       33.71      3.46 o
  10  14   0       29.32       30.42      3.57 o
  11  14   0      132.49      145.22      5.01 o
  12  14   0       33.50       36.34      4.33 o
  13  14   0       36.44       44.55      6.45 o
  14  14   0      136.46      142.50      9.84 o
  15  14   0        8.78        2.13      4.16 o
   1  15   0     2202.68     2144.83     22.68 o
   2  15   0      355.21      322.44      5.40 o
   3  15   0       47.82       39.36      2.10 o
   4  15   0       23.23       22.79      1.77 o
   5  15   0       78.54       91.77      5.16 o
   6  15   0       14.77        6.16      2.04 o
   7  15   0       98.90       89.96      4.83 o
   8  15   0       23.11       25.56      3.07 o
   9  15   0        5.39        4.15      2.91 o
  10  15   0       43.70       45.73      4.12 o
  11  15   0       21.39       26.19      2.92 o
  12  15   0        0.75        0.37      3.49 o
  13  15   0       87.51      107.36      8.74 o
  14  15   0       19.34       12.07      4.93 o
   0  16   0      513.21      436.12      9.56 o
   1  16   0        1.81        4.72      1.25 o
   2  16   0       46.06       41.80      2.25 o
   3  16   0      184.08      181.54      4.01 o
   4  16   0        8.95        4.87      2.78 o
   5  16   0       95.01      110.03      4.89 o
   6  16   0      165.88      166.47      6.10 o
   7  16   0       14.15       13.45      2.58 o
   8  16   0       16.87       19.77      3.02 o
   9  16   0       40.70       40.28      3.99 o
  10  16   0       76.55       71.03      5.07 o
  11  16   0       97.18       96.21      5.89 o
  12  16   0       63.42       59.58      5.51 o
  13  16   0        0.86        2.50      4.37 o
  14  16   0      102.80      110.39      9.11 o
   1  17   0       13.78       13.13      1.61 o
   2  17   0      144.65      130.08      3.55 o
   3  17   0       65.93       68.49      2.88 o
   4  17   0        9.33        9.57      2.37 o
   5  17   0      519.91      525.98     11.90 o
   6  17   0       60.01       54.39      4.22 o
   7  17   0       97.83      101.26      6.21 o
   8  17   0      159.37      165.89      6.57 o
   9  17   0       18.87       22.92      3.57 o
  10  17   0      426.40      443.58     14.32 o
  11  17   0      151.70      162.99     12.01 o
  12  17   0        4.59        7.10      5.32 o
  13  17   0      133.82      126.85     10.02 o
   0  18   0        0.06       -1.79      1.79 o
   1  18   0       22.08       15.86      1.80 o
   2  18   0       64.63       62.47      2.93 o
   3  18   0        8.38        9.51      1.59 o
   4  18   0       45.92       47.08      4.76 o
   5  18   0       18.84       18.82      2.89 o
   6  18   0      210.73      190.72      6.96 o
   7  18   0       18.55       18.10      3.15 o
   8  18   0      202.39      194.24      7.37 o
   9  18   0        5.58        6.34      5.17 o
  10  18   0        0.36        6.43      5.51 o
  11  18   0       56.31       49.08      8.23 o
  12  18   0       19.62       17.31      6.59 o
   1  19   0      177.08      156.03      4.16 o
   2  19   0        4.09        0.92      1.46 o
   3  19   0      240.63      250.24     10.03 o
   4  19   0        6.44        3.12      2.35 o
   5  19   0       17.15       16.85      2.94 o
   6  19   0        8.54        7.51      2.62 o
   7  19   0      141.23      148.18      6.54 o
   8  19   0      267.49      277.37     15.66 o
   9  19   0       28.21       23.55      6.88 o
  10  19   0       62.75       66.31      9.33 o
  11  19   0        1.08       -1.25      5.11 o
  12  19   0       58.66       81.07     10.76 o
   0  20   0      214.22      217.79      7.14 o
   1  20   0      293.23      292.95      5.96 o
   2  20   0       61.97       74.91      3.43 o
   3  20   0       19.74       24.45      3.38 o
   4  20   0       60.11       55.36      4.54 o
   5  20   0       74.80       73.48      5.28 o
   6  20   0       40.18       35.72      7.31 o
   7  20   0       18.44       15.14      5.70 o
   8  20   0        0.10        4.78      5.43 o
   9  20   0        0.02       -2.65      4.56 o
  10  20   0        9.69       19.29      7.11 o
  11  20   0        1.17       -3.68      5.57 o
   1  21   0        0.01       -0.86      1.50 o
   2  21   0       90.44       94.52      3.97 o
   3  21   0       25.52       26.61      3.65 o
   4  21   0        4.59        4.23      4.71 o
   5  21   0       34.60       37.79      7.32 o
   6  21   0       47.85       56.21      8.80 o
   7  21   0       19.61       35.38      7.30 o
   8  21   0       99.48       96.63     11.38 o
   9  21   0       75.95      104.83     12.07 o
  10  21   0        1.91        1.85      5.63 o
   0  22   0        0.09        4.47      2.68 o
   1  22   0        0.05       -2.01      2.01 o
   2  22   0        0.26        3.55      4.79 o
   3  22   0       21.46       20.85      6.44 o
   4  22   0       10.44       10.74      5.53 o
   5  22   0        1.30       -1.10      4.48 o
   6  22   0       25.37       30.61      7.46 o
   7  22   0       10.77       10.05      5.87 o
   8  22   0       28.95       25.93      7.84 o
   9  22   0        0.12       -5.49      5.49 o
   1  23   0        2.62        3.02      3.50 o
   2  23   0        2.06        2.40      4.58 o
   3  23   0      158.46      174.94     12.79 o
   4  23   0       86.01      121.56     12.30 o
   5  23   0        0.49        0.10      5.25 o
   6  23   0       29.85       27.74      7.23 o
   7  23   0        0.70        1.82      5.49 o
   0  24   0       63.79       62.37      9.39 o
   1  24   0        0.03       -2.64      2.79 o
   2  24   0        9.18       16.95      6.57 o
   3  24   0        7.43        8.24      5.96 o
   4  24   0        8.51       11.44      6.26 o
   5  24   0       25.71       28.83      7.87 o
   6  24   0       65.97       61.98      9.84 o
   1  25   0       88.97      103.93     12.03 o
   2  25   0       42.83       21.67      7.60 o
   3  25   0        6.94        3.49      6.00 o
 -18   1   1        0.62        1.79      3.35 o
 -17   1   1        2.72       -2.38      2.82 o
 -16   1   1       77.61       81.98      5.67 o
 -15   1   1        1.51       -0.35      2.35 o
 -14   1   1       17.46       13.69      2.40 o
 -13   1   1       91.21       99.68      4.17 o
 -12   1   1       24.82       14.28      1.46 o
 -11   1   1      400.42      354.71      8.36 o
 -10   1   1       23.54       34.05      2.30 o
  -9   1   1      169.47      183.11      4.02 o
  -8   1   1      113.29      105.58      1.69 o
  -7   1   1      171.08      175.70      1.98 o
  -6   1   1     2351.68     2777.80     23.81 o
  -5   1   1    10225.49    11025.13    143.81 o
  -4   1   1       18.99       21.82      0.79 o
  -3   1   1      872.90      979.49     16.27 o
  -2   1   1     6260.13     6795.91    110.43 o
  -1   1   1      476.96      509.91      8.93 o
   0   1   1     1207.82     1279.24     21.19 o
   1   1   1      310.68      308.49      3.53 o
   2   1   1       51.52       54.99      1.32 o
   3   1   1     6637.34     6598.06     76.14 o
   4   1   1       64.04       41.30      0.87 o
   5   1   1      163.42      204.17      2.67 o
   6   1   1       60.29       91.65      1.44 o
   7   1   1       30.64       38.99      0.94 o
   8   1   1        0.85        0.30      0.51 o
   9   1   1      148.02      140.29      2.56 o
  10   1   1       89.79       94.30      2.17 o
  11   1   1        7.94        9.10      1.41 o
  12   1   1        2.18        4.04      1.15 o
  13   1   1      100.68       89.00      4.33 o
  14   1   1       11.28       11.55      2.42 o
  15   1   1        1.62        0.61      4.08 o
  16   1   1      115.91      113.19      6.31 o
  17   1   1        2.62       -1.00      2.84 o
  18   1   1      140.54      150.31      8.03 o
 -18   2   1       21.21       18.51      3.89 o
 -17   2   1       35.03       36.27      6.77 o
 -16   2   1      144.18      134.81      7.00 o
 -15   2   1      520.00      529.62     11.32 o
 -14   2   1      587.50      579.36     11.55 o
 -13   2   1      130.61      141.39      3.91 o
 -12   2   1      200.44      240.91      5.02 o
 -11   2   1       40.04       40.59      2.69 o
 -10   2   1     1104.32     1138.46     21.32 o
  -9   2   1     1080.42     1046.08     13.50 o
  -8   2   1      220.99      225.79      3.57 o
  -7   2   1       11.98        9.45      1.01 o
  -6   2   1      225.76      245.44      5.10 o
  -5   2   1      246.50      314.41      5.69 o
  -4   2   1      566.80      658.72      9.40 o
  -3   2   1      730.04      733.95     12.47 o
  -2   2   1       68.78       66.24      4.22 o
  -1   2   1     7988.27     8086.65    107.99 o
   0   2   1     2775.77     2832.69     37.70 o
   1   2   1    12988.16    12782.03    206.66 o
   2   2   1    24158.93    23493.99    348.90 o
   3   2   1      367.87      422.28      5.48 o
   4   2   1       91.33       92.02      1.51 o
   5   2   1     3431.20     3646.01     41.46 o
   6   2   1        0.03        1.57      0.47 o
   7   2   1      158.69      194.95      3.12 o
   8   2   1      101.53      111.96      2.37 o
   9   2   1      141.88      140.41      3.03 o
  10   2   1      531.15      497.67      7.06 o
  11   2   1       58.16       45.38      2.15 o
  12   2   1        5.67        3.40      1.20 o
  13   2   1        0.21        0.51      1.32 o
  14   2   1      212.45      239.62      9.45 o
  15   2   1       85.16       92.22      5.03 o
  16   2   1        1.08        0.88      2.81 o
  17   2   1       95.30      101.49      6.56 o
  18   2   1        2.16        5.46      3.22 o
 -18   3   1       21.22       26.41      4.07 o
 -17   3   1       61.23       48.37      4.78 o
 -16   3   1       18.78       16.77      3.45 o
 -15   3   1       58.95       55.51      3.92 o
 -14   3   1       35.48       39.07      2.52 o
 -13   3   1      160.32      160.26      4.89 o
 -12   3   1       27.29       29.90      2.45 o
 -11   3   1     1979.76     1751.97     24.73 o
 -10   3   1       20.98        8.03      1.28 o
  -9   3   1     1270.47     1237.31     11.82 o
  -8   3   1      154.98      208.78      6.87 o
  -7   3   1      111.83      154.82      3.17 o
  -6   3   1     1662.38     1894.31     22.64 o
  -5   3   1     5293.05     6063.29     61.45 o
  -4   3   1        1.84        4.93      0.55 o
  -3   3   1       13.77       11.87      0.67 o
  -2   3   1      256.42      285.47      4.45 o
  -1   3   1     4154.04     4186.48     67.91 o
   0   3   1    12594.88    12307.06    163.75 o
   1   3   1    14308.38    13442.80    505.56 o
   2   3   1       91.41       64.20      2.62 o
   3   3   1        5.66        3.24      0.43 o
   4   3   1       68.07       63.41      1.32 o
   5   3   1      421.65      508.67      6.15 o
   6   3   1      210.91      201.22      5.31 o
   7   3   1      183.47      159.43      2.55 o
   8   3   1       16.39       15.47      1.28 o
   9   3   1      279.22      276.00      3.99 o
  10   3   1      348.80      309.45      6.83 o
  11   3   1      232.29      211.20      4.25 o
  12   3   1       92.79      105.49      3.41 o
  13   3   1        0.13       -1.30      1.30 o
  14   3   1       27.63       36.11      2.53 o
  15   3   1       55.26       41.97      3.63 o
  16   3   1      373.92      389.49      9.83 o
  17   3   1       74.59       65.20      5.48 o
  18   3   1       14.40       11.29      3.63 o
 -18   4   1       52.60       45.00      4.84 o
 -17   4   1       75.80       82.32     12.95 o
 -16   4   1       31.10       22.91      3.24 o
 -15   4   1        8.31       12.29      2.08 o
 -14   4   1      400.88      422.47      7.80 o
 -13   4   1       79.11       88.23      3.67 o
 -12   4   1      151.44      156.96      4.53 o
 -11   4   1       53.06       71.20      3.06 o
 -10   4   1     1343.56     1180.07     17.31 o
  -9   4   1     2011.11     2006.54     18.38 o
  -8   4   1       76.59       50.58      1.72 o
  -7   4   1      372.43      352.90      5.44 o
  -6   4   1      124.46      193.91      3.06 o
  -5   4   1     1171.48     1151.67     12.57 o
  -4   4   1      594.90      663.29      7.45 o
  -3   4   1       50.94       68.17      2.05 o
  -2   4   1       73.66       63.19      1.66 o
  -1   4   1     4795.40     4977.32     80.84 o
   0   4   1      393.45      370.96      5.85 o
   2   4   1     1584.65     1544.25     21.25 o
   3   4   1     1439.64     1690.31     23.45 o
   4   4   1     2953.58     3341.84     34.53 o
   5   4   1      347.89      419.90      4.89 o
   6   4   1      227.43      231.54      3.51 o
   7   4   1       31.71       29.41      1.46 o
   8   4   1      653.28      613.24      8.17 o
   9   4   1      248.57      242.75      3.89 o
  10   4   1        0.61        2.24      1.22 o
  11   4   1      103.67      115.92      3.44 o
  12   4   1      164.16      155.03      4.17 o
  13   4   1      133.53      147.79      4.21 o
  14   4   1      275.74      258.46      6.32 o
  15   4   1       76.89       85.12      3.75 o
  16   4   1       35.48       36.70      3.64 o
  17   4   1       46.16       54.90      5.10 o
 -17   5   1       47.72       49.48      4.83 o
 -16   5   1      389.98      392.23      9.67 o
 -15   5   1        6.94        4.54      1.89 o
 -14   5   1       12.50        9.75      1.90 o
 -13   5   1       42.27       32.33      2.62 o
 -12   5   1      193.66      196.04      6.28 o
 -11   5   1      118.54      120.66      5.13 o
 -10   5   1        0.00        1.54      1.50 o
  -9   5   1     1128.49     1036.63     12.18 o
  -8   5   1       15.63       22.31      1.47 o
  -7   5   1      932.51      928.98     10.76 o
  -6   5   1      120.65      136.30      2.49 o
  -5   5   1      185.86      215.74      2.88 o
  -4   5   1        0.01        0.32      0.36 o
  -3   5   1        2.71       -0.43      0.43 o
  -2   5   1        7.00        1.73      0.47 o
   0   5   1      599.48      633.60      8.21 o
   2   5   1      991.38     1117.22     15.93 o
   3   5   1     4673.38     5179.74     68.92 o
   4   5   1      499.64      613.25      7.36 o
   5   5   1      120.16       90.50      1.80 o
   6   5   1      345.33      385.44      5.18 o
   7   5   1      612.72      534.46      6.31 o
   8   5   1      473.71      545.40      6.58 o
   9   5   1       10.30        2.07      0.91 o
  10   5   1      714.28      728.67     24.96 o
  11   5   1       59.70       45.87      3.38 o
  12   5   1       72.44       61.88      2.90 o
  13   5   1       24.11       31.23      2.39 o
  14   5   1      120.68      130.77      4.23 o
  15   5   1      874.30      897.07     13.76 o
  16   5   1      260.46      288.70      9.46 o
  17   5   1      102.89      103.26      6.24 o
 -17   6   1       61.42       66.76      7.78 o
 -16   6   1       47.21       48.75      3.49 o
 -15   6   1       68.91       61.11      3.94 o
 -14   6   1        0.23       -0.95      1.81 o
 -13   6   1       68.29       72.23      6.07 o
 -12   6   1        0.01        0.84      1.86 o
 -11   6   1        1.27        2.16      2.16 o
 -10   6   1      106.59       83.34      4.47 o
  -9   6   1       12.48        6.23      1.08 o
  -8   6   1       15.21       11.42      1.25 o
  -7   6   1     1050.82      963.44     11.14 o
  -6   6   1      314.59      373.73      4.98 o
  -5   6   1      535.79      514.88      7.12 o
  -4   6   1     1744.08     1788.50     21.53 o
  -3   6   1     1858.10     2239.29     26.62 o
  -2   6   1      837.86      843.93     10.73 o
  -1   6   1     1770.90     1790.35     58.27 o
   0   6   1     2178.65       -0.36      0.40 o
   1   6   1      593.90      604.12     30.68 o
   2   6   1      640.93      682.43     10.47 o
   3   6   1        0.84        0.57      0.62 o
   4   6   1      658.12      736.36     11.24 o
   5   6   1      596.15      667.37      8.00 o
   6   6   1      119.78      131.56      1.75 o
   7   6   1        0.02        1.88      0.68 o
   8   6   1     1047.82     1025.38     11.10 o
   9   6   1      800.15      876.35     10.73 o
  10   6   1       79.15       76.72      2.41 o
  11   6   1        4.05        4.18      1.74 o
  12   6   1        0.38       -0.24      1.59 o
  13   6   1       15.57       11.63      2.14 o
  14   6   1       32.07       36.40      3.53 o
  15   6   1       38.06       40.78      2.95 o
  16   6   1      157.50      175.54     10.45 o
  17   6   1        9.54        8.65      4.74 o
 -16   7   1        9.51       10.21      4.02 o
 -15   7   1       20.39       14.71      3.43 o
 -14   7   1       68.81       67.84      4.41 o
 -13   7   1       69.39       78.01      8.03 o
 -12   7   1        6.56        3.33      1.89 o
 -11   7   1        8.91       10.25      3.04 o
 -10   7   1       33.57       28.66      1.74 o
  -9   7   1      881.87      842.87     10.43 o
  -8   7   1     1790.58     1818.96     22.22 o
  -7   7   1       58.80       66.21      2.03 o
  -6   7   1        0.18        3.44      0.73 o
  -5   7   1        3.60        4.90      0.93 o
  -4   7   1      277.72      301.91      3.80 o
  -3   7   1      254.69      240.49      3.72 o
  -2   7   1     3955.76     4358.56    101.36 o
  -1   7   1     3049.88     3497.00     40.94 o
   0   7   1      553.14      581.50      8.02 o
   1   7   1       14.57       16.42      1.70 o
   2   7   1     1067.23        0.18      0.53 o
   3   7   1     1916.65     2383.15     28.39 o
   4   7   1      839.01     1081.44     16.57 o
   5   7   1      222.12      302.50      6.04 o
   6   7   1       25.95       34.71      1.13 o
   7   7   1     3321.84     3131.40     32.86 o
   8   7   1     2844.71     2748.46     29.29 o
   9   7   1      112.51       98.00      2.61 o
  10   7   1        6.30        7.02      1.19 o
  11   7   1       77.91       70.03      3.69 o
  12   7   1      136.30      150.63      6.45 o
  13   7   1        7.52        8.12      3.91 o
  14   7   1      497.27      518.10     21.30 o
  15   7   1        3.04        0.24      3.44 o
  16   7   1        5.07        4.94      3.82 o
  17   7   1      284.32      266.55     13.58 o
 -17   8   1        4.20        2.58      4.14 o
 -16   8   1       18.05       14.92      4.43 o
 -15   8   1       17.48       19.72      3.76 o
 -14   8   1       40.09       49.32      5.84 o
 -13   8   1        6.64        3.31      3.28 o
 -12   8   1       19.30       15.21      3.77 o
 -11   8   1       89.30       79.09      4.43 o
 -10   8   1      481.21      460.06      7.88 o
  -9   8   1        2.00        3.10      1.26 o
  -8   8   1      623.31      590.55     10.48 o
  -7   8   1      415.88      417.52     11.77 o
  -6   8   1      511.64      534.45      7.72 o
  -5   8   1        2.77        6.19      0.63 o
  -4   8   1      108.58      147.84      3.08 o
  -3   8   1      661.92      798.53     12.67 o
  -2   8   1     1582.59     1847.72     22.47 o
  -1   8   1       33.87       31.58      1.51 o
   0   8   1       60.68       66.76      2.05 o
   1   8   1      294.47      389.98      6.31 o
   2   8   1      668.29      763.77     14.23 o
   3   8   1      535.06      557.60     18.17 o
   4   8   1        0.02        0.16      0.50 o
   5   8   1       12.60       16.52      1.10 o
   6   8   1      749.73      629.52      9.47 o
   7   8   1      265.83      242.82      4.89 o
   8   8   1        2.51        2.18      1.94 o
   9   8   1      522.28      510.47      8.37 o
  10   8   1        2.39       -0.38      1.19 o
  11   8   1        5.21        3.36      2.76 o
  12   8   1        0.50       -2.40      2.40 o
  13   8   1       86.91       89.18      5.54 o
  14   8   1       14.29       12.91      3.24 o
  15   8   1        2.72       -3.26      3.26 o
  16   8   1        2.91        2.95      3.74 o
  17   8   1       28.38       40.62      6.02 o
 -17   9   1      178.59      175.96     10.15 o
 -16   9   1        0.02       -2.38      3.68 o
 -15   9   1        2.61        6.26      3.98 o
 -14   9   1       41.11       47.02      5.99 o
 -13   9   1        2.07        2.87      3.12 o
 -12   9   1       14.22        5.37      3.36 o
 -11   9   1       32.40       33.24      3.40 o
 -10   9   1        1.00        0.13      1.36 o
  -9   9   1      186.84      180.80      4.46 o
  -8   9   1     1550.78     1579.05     23.58 o
  -7   9   1      109.77      107.25      3.72 o
  -6   9   1      102.40      105.48      3.68 o
  -5   9   1       27.79       41.38      1.82 o
  -4   9   1      383.43      417.93      5.77 o
  -3   9   1      257.59      227.16      4.72 o
  -2   9   1      385.76      434.79      5.98 o
  -1   9   1        5.23        1.95      0.73 o
   0   9   1     1513.86     1717.40     24.28 o
   1   9   1        9.77       13.62      1.16 o
   2   9   1      410.12      389.26      6.18 o
   3   9   1     2712.37     3165.46     37.69 o
   4   9   1      795.17      733.61     10.14 o
   5   9   1      713.35      670.26     11.66 o
   6   9   1      928.76      834.33     11.74 o
   7   9   1     3462.08     3364.74     40.39 o
   8   9   1     1845.32     1694.40     21.89 o
   9   9   1       36.40       41.46      2.48 o
  10   9   1      499.86      501.93      8.61 o
  11   9   1        1.49       -1.95      3.26 o
  12   9   1      210.89      213.52     10.14 o
  13   9   1       35.04       25.14      5.70 o
  14   9   1        8.48       -0.89      4.77 o
  15   9   1       12.36        7.15      4.09 o
  16   9   1        0.00        0.47      3.65 o
  17   9   1       29.10       27.83      5.64 o
 -16  10   1       12.56       13.04      4.73 o
 -15  10   1        1.02        8.65      4.20 o
 -14  10   1       89.02       98.68      7.85 o
 -13  10   1        6.08       -0.96      3.46 o
 -12  10   1        0.00       -2.17      2.93 o
 -11  10   1       28.42       21.44      2.20 o
 -10  10   1        3.19        4.23      1.45 o
  -9  10   1       86.22       81.71      3.16 o
  -8  10   1       51.50       51.35      3.10 o
  -7  10   1       25.31       17.12      1.98 o
  -6  10   1      763.61      682.41     14.91 o
  -5  10   1      128.47      131.70      2.52 o
  -4  10   1      221.26      212.12      3.76 o
  -2  10   1        1.72        0.64      0.67 o
  -1  10   1      519.88      572.16      7.63 o
   0  10   1      111.58      156.74      3.53 o
   1  10   1       27.20       48.64      2.03 o
   2  10   1       47.53       27.25      1.66 o
   3  10   1        3.71        0.73      0.55 o
   4  10   1       10.55       11.91      1.22 o
   5  10   1       24.95       28.92      1.83 o
   6  10   1      120.38      110.72      4.08 o
   7  10   1      229.81      206.99      4.68 o
   8  10   1       55.69       43.34      2.55 o
   9  10   1       29.34       25.19      2.29 o
  10  10   1        3.38        3.42      1.48 o
  11  10   1      288.10      288.51      7.28 o
  12  10   1       46.98       40.10      5.39 o
  13  10   1       13.56        9.83      3.19 o
  14  10   1       92.42       88.91     16.64 o
  15  10   1       15.20        8.92      4.41 o
  16  10   1        0.08       -3.62      3.62 o
 -16  11   1       46.34       46.24      6.71 o
 -15  11   1       51.89       54.57      6.67 o
 -14  11   1       61.42       55.71      6.64 o
 -13  11   1       69.06       53.30      6.39 o
 -12  11   1        3.13        2.50      3.32 o
 -11  11   1       22.13       16.88      2.15 o
 -10  11   1       45.31       42.90      3.10 o
  -9  11   1        1.13        1.02      1.32 o
  -8  11   1      363.64      353.60      7.76 o
  -7  11   1       76.90       55.28      4.15 o
  -6  11   1      223.73      241.76     15.10 o
  -5  11   1       10.48        9.82      1.13 o
  -4  11   1     1628.55     1548.91     17.76 o
  -3  11   1       32.42       34.38      4.09 o
  -2  11   1      244.97      268.94      4.58 o
  -1  11   1       78.44       90.93      2.49 o
   0  11   1       20.52       29.43      1.65 o
   1  11   1        1.06        3.64      1.19 o
   2  11   1      764.74      805.11     11.43 o
   4  11   1        1.38       -0.26      0.83 o
   5  11   1     1065.41      988.91     13.89 o
   6  11   1     1352.99     1257.58     20.24 o
   7  11   1        5.67        9.59      1.88 o
   8  11   1       32.31       38.22      2.51 o
   9  11   1      206.07      214.30      5.24 o
  10  11   1        1.98       -0.15      1.42 o
  11  11   1        2.59        3.72      1.72 o
  12  11   1        0.77       -2.80      2.80 o
  13  11   1       50.44       48.00      6.31 o
  14  11   1       89.35       70.60      7.32 o
  15  11   1       35.18       34.48      5.72 o
  16  11   1        0.89        1.43      4.13 o
 -16  12   1        1.15       -0.26      4.32 o
 -15  12   1       51.18       49.65      6.88 o
 -14  12   1       49.14       50.53      6.63 o
 -13  12   1       56.35       34.18      5.46 o
 -12  12   1        5.82        5.60      2.85 o
 -11  12   1       19.61       19.91      2.39 o
 -10  12   1        7.16        7.77      1.85 o
  -9  12   1       75.65       81.02      3.85 o
  -8  12   1      259.96      224.37      7.95 o
  -7  12   1      612.30      583.13     14.15 o
  -6  12   1      383.31      387.50     15.27 o
  -5  12   1     1483.30     1370.40     18.18 o
  -4  12   1        0.47       -0.84      0.84 o
  -3  12   1      538.48      495.05      8.66 o
  -2  12   1     2482.57     2407.12     26.72 o
  -1  12   1      222.06      243.86      4.48 o
   0  12   1     1079.78     1086.82     13.36 o
   1  12   1      586.08      549.08      7.81 o
   2  12   1      657.01      599.20      9.35 o
   3  12   1     3330.74     3276.63     35.64 o
   4  12   1        1.92        2.22      0.99 o
   5  12   1     1894.67     1982.58     22.66 o
   6  12   1      185.69      200.43      5.90 o
   7  12   1      636.27      602.17     11.90 o
   8  12   1      156.44      145.42      5.30 o
   9  12   1       36.89       30.99      2.48 o
  10  12   1        5.23        8.00      1.82 o
  11  12   1       56.98       63.72      3.52 o
  12  12   1       23.09       19.41      4.46 o
  13  12   1        4.14        1.86      2.82 o
  14  12   1        3.97        1.44      3.66 o
  15  12   1        8.24        7.53      4.55 o
  16  12   1       30.34       29.59      6.08 o
 -15  13   1      144.98      145.38     10.11 o
 -14  13   1      150.85      136.29      9.43 o
 -13  13   1      271.93      278.85     13.09 o
 -12  13   1       60.95       66.69      5.32 o
 -11  13   1        6.69        8.98      2.12 o
 -10  13   1        5.57        5.61      2.01 o
  -9  13   1       60.90       58.77      4.05 o
  -8  13   1       11.62        7.07      2.27 o
  -7  13   1       29.83       25.66      3.32 o
  -6  13   1        9.46        7.62      2.35 o
  -5  13   1      462.98      421.41     11.26 o
  -4  13   1      345.12      365.30      5.96 o
  -3  13   1       11.05       12.03      1.58 o
  -2  13   1      270.28      235.69      4.56 o
  -1  13   1      189.10      171.70      3.90 o
   0  13   1      513.43      542.15      7.92 o
   1  13   1      134.96      111.31      3.11 o
   2  13   1        9.98        3.57      1.13 o
   3  13   1        7.84        5.60      1.26 o
   4  13   1      881.30      836.52     11.09 o
   5  13   1       17.20        7.15      2.49 o
   6  13   1       75.75       60.47      3.80 o
   7  13   1        8.72        3.58      1.82 o
   8  13   1      477.78      465.65     10.41 o
   9  13   1        2.19        4.25      2.12 o
  10  13   1      296.02      268.29      6.48 o
  11  13   1       47.34       49.28      3.34 o
  12  13   1       85.07       91.67      5.86 o
  13  13   1      282.60      275.19     12.91 o
  14  13   1       20.13       12.14      4.49 o
  15  13   1       13.23       13.29      4.87 o
 -15  14   1       16.26       17.54      5.32 o
 -14  14   1       46.43       35.91      6.03 o
 -13  14   1       32.99       34.25      5.77 o
 -12  14   1      108.95      118.98      6.48 o
 -11  14   1       11.94       10.85      2.33 o
 -10  14   1       33.59       29.16      3.38 o
  -9  14   1        0.56       -0.96      2.04 o
  -8  14   1       20.17       14.59      2.56 o
  -7  14   1       91.52       96.07      5.53 o
  -6  14   1       18.17       14.20      4.10 o
  -5  14   1      513.66      493.02     12.90 o
  -4  14   1      581.86      534.19      7.98 o
  -3  14   1      712.02      642.84      9.15 o
  -2  14   1        1.04        0.55      1.03 o
  -1  14   1        2.27       -0.22      1.18 o
   0  14   1      391.71      388.59      6.49 o
   1  14   1      733.40      696.19     11.12 o
   2  14   1      928.99      803.44     10.94 o
   3  14   1     1720.91     1642.22     19.58 o
   4  14   1     1005.45      951.45     11.34 o
   5  14   1      428.27      439.62      9.86 o
   6  14   1        9.52        9.15      2.11 o
   7  14   1        3.80        1.99      1.88 o
   8  14   1      140.19      149.47      5.72 o
   9  14   1       10.08       10.82      2.56 o
  10  14   1       11.04        7.90      2.50 o
  11  14   1       12.11       16.73      2.52 o
  12  14   1        7.63        3.15      2.99 o
  13  14   1       81.41       77.85      7.79 o
  14  14   1       12.63       13.42      4.73 o
  15  14   1        1.86       10.12      4.74 o
 -14  15   1       39.72       45.24      6.89 o
 -13  15   1        6.54        4.05      4.21 o
 -12  15   1        6.30        9.02      3.27 o
 -11  15   1       93.15       94.13      4.68 o
 -10  15   1      449.95      437.68     10.81 o
  -9  15   1      117.31      122.01      5.58 o
  -8  15   1      438.01      444.45     10.62 o
  -7  15   1        5.84        6.40      2.69 o
  -6  15   1       10.78        9.45      2.71 o
  -5  15   1      103.87      101.08      5.54 o
  -4  15   1     1577.94     1536.81     18.60 o
  -3  15   1      202.19      176.13      4.15 o
  -2  15   1      104.96      110.63      3.30 o
  -1  15   1      196.44      188.91      4.37 o
   0  15   1      914.11      862.17     11.72 o
   1  15   1      518.39      501.83      7.95 o
   2  15   1        0.07       -0.17      1.12 o
   3  15   1      674.46      646.90      9.54 o
   4  15   1      216.38      203.38      4.59 o
   5  15   1        0.02       -2.05      2.47 o
   6  15   1       20.87       20.53      2.66 o
   7  15   1      131.53      141.17      7.89 o
   8  15   1      233.16      242.30      9.07 o
   9  15   1       26.19       28.50      3.76 o
  10  15   1      126.82      130.44      5.93 o
  11  15   1       13.16       13.93      2.54 o
  12  15   1       10.89        5.16      3.14 o
  13  15   1       16.96       13.89      4.81 o
  14  15   1       35.39       25.74      5.65 o
 -14  16   1       14.85       15.30      5.18 o
 -13  16   1        3.37        1.02      4.11 o
 -12  16   1       49.80       44.02      4.94 o
 -11  16   1       30.46       32.99      5.09 o
 -10  16   1       61.32       64.47      6.40 o
  -9  16   1       26.44       24.92      3.40 o
  -8  16   1       60.72       58.58      4.40 o
  -7  16   1      166.87      158.98      8.64 o
  -6  16   1       70.22       71.43      4.51 o
  -5  16   1      143.09      117.32      6.22 o
  -4  16   1      116.70      119.76      4.04 o
  -3  16   1        8.80        8.63      1.77 o
  -2  16   1       84.08       85.40      3.10 o
  -1  16   1       17.05       17.83      1.86 o
   0  16   1      201.11      213.02      4.80 o
   1  16   1        0.42        2.48      1.53 o
   2  16   1      176.02      165.25      3.82 o
   3  16   1      139.97      151.79      3.69 o
   4  16   1       32.57       42.51      3.48 o
   5  16   1       10.18        9.83      2.31 o
   6  16   1       12.52        9.99      2.36 o
   7  16   1      128.84      139.50      6.90 o
   8  16   1      277.77      278.78      8.42 o
   9  16   1       64.67       61.23      4.67 o
  10  16   1      122.56       97.96      5.83 o
  11  16   1       70.49       77.62      5.45 o
  12  16   1       22.19       10.92      3.65 o
  13  16   1        4.48        6.83      4.31 o
  14  16   1       15.01       18.28      5.50 o
 -13  17   1      133.68      152.79     10.39 o
 -12  17   1       48.31       45.71      8.34 o
 -11  17   1       80.77       68.09      9.29 o
 -10  17   1       13.27       18.90      3.48 o
  -9  17   1        0.49       -2.36      2.45 o
  -8  17   1       44.71       40.81      3.92 o
  -7  17   1        0.41        0.50      2.71 o
  -6  17   1        0.81        2.71      3.11 o
  -5  17   1      298.56      271.23      7.91 o
  -4  17   1      380.78      361.13      9.18 o
  -3  17   1       23.15       24.15      2.55 o
  -2  17   1       29.52       24.94      2.13 o
  -1  17   1       38.10       37.19      2.45 o
   0  17   1       30.44       29.36      2.35 o
   1  17   1       61.36       58.48      2.68 o
   2  17   1       27.82       31.22      2.13 o
   3  17   1       50.43       47.91      2.78 o
   4  17   1      264.80      259.21      7.72 o
   5  17   1        0.12       -1.81      1.81 o
   6  17   1       79.77       64.29      4.51 o
   7  17   1        9.07        1.61      2.24 o
   8  17   1       37.38       48.64      5.38 o
   9  17   1       20.69       21.38      3.52 o
  10  17   1       60.46       60.90      8.82 o
  11  17   1       90.16       94.45     10.79 o
  12  17   1      121.40      134.95     12.80 o
  13  17   1      107.00      103.52      9.35 o
 -12  18   1       40.81       39.57      8.39 o
 -11  18   1       26.80       16.80      6.40 o
 -10  18   1        9.99        3.71      4.78 o
  -9  18   1       60.53       69.73      9.08 o
  -8  18   1       14.96       12.11      3.04 o
  -7  18   1       84.17       82.90      5.39 o
  -6  18   1        8.84        5.77      2.40 o
  -5  18   1      726.38      684.23     14.35 o
  -4  18   1      282.76      274.23      8.10 o
  -3  18   1        0.14        2.73      1.38 o
  -2  18   1      138.57      150.79      3.95 o
  -1  18   1        9.02        8.79      1.58 o
   0  18   1       73.49       65.73      2.94 o
   1  18   1       22.99       26.92      2.11 o
   2  18   1      189.61      196.49      4.80 o
   3  18   1        0.21        0.54      1.32 o
   4  18   1        0.85        4.77      2.19 o
   5  18   1       23.21       22.58      3.09 o
   6  18   1      415.59      419.73     10.79 o
   7  18   1      126.05      141.71      6.88 o
   8  18   1      174.39      175.32      7.08 o
   9  18   1      184.98      183.40     13.10 o
  10  18   1       25.72       37.77      7.67 o
  11  18   1       28.81       33.12      7.86 o
  12  18   1       85.27      104.87     11.78 o
 -12  19   1       57.57       57.53      9.78 o
 -11  19   1       11.06        8.65      5.79 o
 -10  19   1        0.39       -3.30      4.87 o
  -9  19   1       24.29       14.17      5.86 o
  -8  19   1        4.84        3.88      5.16 o
  -7  19   1       45.42       52.72      6.93 o
  -6  19   1        4.15        4.84      2.42 o
  -5  19   1       57.70       53.10      4.33 o
  -4  19   1       58.56       60.43      5.05 o
  -3  19   1      200.23      190.07      5.80 o
  -2  19   1      349.82      358.58      6.55 o
  -1  19   1       35.28       48.73      2.77 o
   0  19   1        2.04        2.12      1.49 o
   1  19   1       52.46       52.81      2.82 o
   2  19   1       31.84       31.11      2.32 o
   3  19   1       20.92       15.66      2.86 o
   4  19   1       53.76       47.07      8.28 o
   5  19   1        2.75        0.47      2.10 o
   6  19   1        3.14       -0.54      2.33 o
   7  19   1        1.68        1.16      2.46 o
   8  19   1        4.42        3.71      5.26 o
   9  19   1        9.83        3.88      5.02 o
  10  19   1       56.20       57.90      9.39 o
  11  19   1       33.15       34.53      7.90 o
  12  19   1        3.76       -2.89      5.74 o
 -11  20   1        4.18        7.19      6.24 o
 -10  20   1       75.60       88.37     11.07 o
  -9  20   1      105.47      108.45     11.87 o
  -8  20   1       20.34       21.08      6.87 o
  -7  20   1       18.98       20.37      6.24 o
  -6  20   1      104.63      106.96     10.89 o
  -5  20   1       50.78       52.47      4.56 o
  -4  20   1        2.25        2.55      2.33 o
  -3  20   1       39.53       35.63      4.54 o
  -2  20   1        5.74        4.10      1.67 o
  -1  20   1       83.21       68.64      3.49 o
   0  20   1       15.90       15.11      2.40 o
   1  20   1      209.45      213.80      5.10 o
   2  20   1      126.26      133.65      4.06 o
   3  20   1       70.28       69.08      4.97 o
   4  20   1      103.41      117.82      5.98 o
   5  20   1      497.46      510.20     12.64 o
   6  20   1      306.43      327.22     17.22 o
   7  20   1        7.68       15.02      6.09 o
   8  20   1       40.47       45.07      8.13 o
   9  20   1       78.56       88.76     10.91 o
  10  20   1       36.91       43.85      8.64 o
  11  20   1        0.61        4.01      5.97 o
 -10  21   1        0.01       -4.88      4.88 o
  -9  21   1      158.43      188.62     14.43 o
  -8  21   1       40.30       37.64      8.33 o
  -7  21   1        5.84       12.65      6.01 o
  -6  21   1       47.95       37.41      7.72 o
  -5  21   1       10.84        7.10      5.34 o
  -4  21   1       49.15       47.03      8.07 o
  -3  21   1       17.39       19.12      3.25 o
  -2  21   1      439.61      448.98      7.93 o
  -1  21   1       26.45       34.35      2.65 o
   0  21   1       83.11      100.47      3.98 o
   1  21   1       23.65       26.03      2.38 o
   2  21   1       20.18       23.48      2.66 o
   3  21   1       63.22       64.99      5.04 o
   4  21   1      114.13       97.32     10.56 o
   5  21   1       47.77       43.64      8.09 o
   6  21   1       37.14       42.60      7.86 o
   7  21   1      275.47      294.17     16.83 o
   8  21   1      503.94      544.60     24.39 o
   9  21   1       20.96       31.54      8.20 o
  10  21   1        5.40        9.57      6.67 o
  -9  22   1        1.31       -3.56      5.47 o
  -8  22   1      123.35      124.06     12.96 o
  -7  22   1      371.48      398.10     20.14 o
  -6  22   1        2.16        2.56      5.32 o
  -5  22   1      129.45      121.40     11.96 o
  -4  22   1      167.62      168.51     12.38 o
  -3  22   1       98.00      129.31     12.05 o
  -2  22   1       96.81       96.86      5.78 o
  -1  22   1        0.66       -1.15      2.38 o
   0  22   1       21.65       23.85      2.46 o
   1  22   1      293.80      308.57      9.06 o
   2  22   1      208.18      226.73     13.99 o
   3  22   1        3.46       -3.90      3.90 o
   4  22   1      113.93      121.22     12.19 o
   5  22   1       64.81       62.55      9.44 o
   6  22   1      123.73      103.97     11.61 o
   7  22   1      135.98      142.89     13.60 o
   8  22   1       50.98       64.37     10.03 o
   9  22   1        0.05        6.39      6.45 o
  -7  23   1       46.82       45.50      8.78 o
  -6  23   1       22.48       20.49      6.81 o
  -5  23   1        4.35        0.07      5.00 o
  -4  23   1       21.56       19.21      6.75 o
  -3  23   1        6.34        3.79      4.93 o
  -2  23   1       16.57        8.94      5.48 o
  -1  23   1      120.70      120.09      6.74 o
   0  23   1      144.63      157.23      8.54 o
   1  23   1      113.44      114.69      8.09 o
   2  23   1      135.65      124.24     12.03 o
   3  23   1      257.12      248.15     15.36 o
   4  23   1        0.61       -1.90      4.78 o
   5  23   1       62.44       70.51     10.14 o
   6  23   1      144.15      152.30     14.27 o
   7  23   1      358.02      393.66     21.08 o
  -6  24   1        5.35        6.04      6.27 o
  -5  24   1        3.70        7.32      5.68 o
  -4  24   1       10.66        7.57      5.85 o
  -3  24   1       27.01       24.67      7.34 o
  -2  24   1       15.53       12.18      6.30 o
  -1  24   1        8.64        5.97      3.24 o
   0  24   1        0.69        1.63      3.00 o
   1  24   1        1.13       -1.93      3.29 o
   2  24   1       26.16        8.26      6.33 o
   3  24   1       59.66       61.52      9.62 o
   4  24   1        0.38        1.98      5.64 o
   5  24   1        1.19        2.15      5.87 o
  -3  25   1        7.35        7.43      6.01 o
  -2  25   1       20.42       15.50      6.97 o
  -1  25   1       11.43       10.40      6.54 o
   0  25   1       13.59       11.63      3.71 o
   1  25   1        2.41        4.41      4.28 o
   2  25   1       16.76       11.58      4.91 o
   3  25   1       20.72       20.02      5.27 o
 -18   0   2        1.16        7.19      4.50 o
 -17   0   2       91.60       73.30      7.84 o
 -16   0   2      120.87      134.16      9.26 o
 -15   0   2      686.43      674.94     21.85 o
 -14   0   2     1102.06     1169.37     32.32 o
 -13   0   2       97.24      108.64      5.34 o
 -12   0   2      412.43      416.06     28.91 o
 -11   0   2        9.14       11.53      1.62 o
 -10   0   2     2735.68     2522.84     41.12 o
  -9   0   2     2144.93     1888.68     31.17 o
  -8   0   2      152.06      131.33      2.90 o
  -7   0   2     3545.46     4118.75     53.57 o
  -6   0   2      202.25      234.70      4.05 o
  -5   0   2     2900.73     3479.02     45.10 o
  -3   0   2      434.96      469.59     11.77 o
  -2   0   2     1168.96     1231.35     28.97 o
  -1   0   2     4419.85     4497.39    102.90 o
   2   0   2      310.36      330.75      6.38 o
   3   0   2        2.27       12.23      1.01 o
   5   0   2      930.19     1146.71     13.86 o
   6   0   2     5606.13     6508.43     73.72 o
   7   0   2        7.71        3.94      0.89 o
   8   0   2      642.64      623.91      9.56 o
   9   0   2      193.69      197.71      4.53 o
  10   0   2     1902.97     1639.26     23.66 o
  11   0   2      534.24      414.10      7.82 o
  12   0   2       50.18       59.56      4.36 o
  13   0   2        4.50        1.80      2.20 o
  14   0   2      164.91      187.67      7.76 o
  15   0   2      359.28      369.99     15.18 o
  16   0   2      141.16      141.32      9.77 o
  17   0   2       26.78       24.48      5.64 o
  18   0   2      125.44      133.59     10.32 o
 -18   1   2      102.46       98.52      6.51 o
 -17   1   2       41.03       43.54      4.64 o
 -16   1   2       48.56       56.94      4.87 o
 -15   1   2       13.94       18.89      3.25 o
 -14   1   2       42.08       40.80      3.27 o
 -13   1   2       70.07       68.91      3.76 o
 -12   1   2       65.11       44.99      2.25 o
 -11   1   2      286.58      251.06      4.86 o
 -10   1   2      554.68      557.80      9.22 o
  -9   1   2      102.35      102.97      3.31 o
  -8   1   2        0.30        0.14      0.48 o
  -7   1   2       81.41      101.39      1.55 o
  -6   1   2        2.25        0.38      0.34 o
  -5   1   2      935.52     1025.02     14.15 o
  -4   1   2       20.66       15.85      0.85 o
  -3   1   2     2873.37     3110.17     68.23 o
  -2   1   2        0.88        1.93      0.49 o
  -1   1   2     5724.98     5977.57     97.52 o
   0   1   2     4706.49     5011.76     81.92 o
   1   1   2    17965.13    17945.69    417.56 o
   2   1   2     4853.26     5017.59     67.22 o
   3   1   2      276.15      264.27      3.87 o
   4   1   2     1498.93     1608.62     24.80 o
   5   1   2     1089.64     1309.91     17.37 o
   6   1   2      750.61      846.36      9.53 o
   7   1   2      369.06      355.59      3.73 o
   8   1   2       87.45       91.71      1.79 o
   9   1   2       16.78       21.12      1.17 o
  10   1   2      270.90      242.53      3.70 o
  11   1   2       14.14        6.87      1.24 o
  12   1   2      183.59      199.75      4.21 o
  13   1   2      311.25      337.05     10.03 o
  14   1   2       12.52       17.64      3.95 o
  15   1   2       55.39       47.44      6.76 o
  16   1   2      174.74      165.11     11.77 o
  17   1   2       15.76       15.07      3.51 o
  18   1   2       20.40       24.85      4.33 o
 -18   2   2        0.10        0.71      2.97 o
 -17   2   2      104.79      130.07      6.60 o
 -16   2   2      103.90       92.33      5.88 o
 -15   2   2      247.51      228.11      8.04 o
 -14   2   2       43.51       48.67      3.44 o
 -13   2   2      215.74      208.37      5.19 o
 -12   2   2       12.39        7.89      1.70 o
 -11   2   2      467.51      448.67      7.33 o
 -10   2   2        2.63       -0.65      1.66 o
  -9   2   2      111.36      108.25      2.65 o
  -8   2   2       12.67        7.97      0.83 o
  -7   2   2       16.28       11.88      0.97 o
  -6   2   2      165.01      156.74      2.37 o
  -5   2   2      207.96      224.32      3.04 o
  -4   2   2      575.90      682.59      8.36 o
  -3   2   2       30.03       44.52      2.37 o
  -2   2   2    12027.13    12160.97    274.85 o
  -1   2   2        0.14        2.60      2.37 o
   0   2   2     2612.26     2686.25     36.09 o
   1   2   2     9926.77    10251.37    145.12 o
   2   2   2      394.64      355.56      6.01 o
   3   2   2     1863.55     2032.09     24.06 o
   4   2   2     5583.03     6002.76     84.39 o
   5   2   2     1857.51     2133.20     17.83 o
   6   2   2     1511.90     1737.19     14.68 o
   7   2   2        8.63        9.64      0.56 o
   8   2   2        3.64        1.53      0.76 o
   9   2   2      563.88      508.03      7.04 o
  10   2   2        1.70        1.18      0.98 o
  11   2   2      296.22      242.89      4.60 o
  12   2   2       40.84       45.84      2.30 o
  13   2   2        5.76        2.64      1.42 o
  14   2   2       80.03       73.59      5.13 o
  15   2   2      250.35      239.08      7.31 o
  16   2   2        3.99        5.80      3.06 o
  17   2   2      108.35      133.43     11.80 o
  18   2   2        9.42       11.69      4.23 o
 -18   3   2        2.78        1.18      3.24 o
 -17   3   2        5.27        4.99      2.96 o
 -16   3   2       16.76       20.44      9.89 o
 -15   3   2       95.28       91.19      4.61 o
 -14   3   2        2.77        2.74      1.53 o
 -13   3   2       38.25       40.25      2.65 o
 -12   3   2      420.93      446.49      8.38 o
 -11   3   2      378.26      297.43      6.23 o
 -10   3   2      335.94      319.78      7.62 o
  -9   3   2       69.36       55.26      1.71 o
  -7   3   2      790.19      855.97     10.92 o
  -6   3   2      682.47      878.00     12.92 o
  -5   3   2      344.03      350.31      4.86 o
  -4   3   2     1190.38     1272.12     13.47 o
  -3   3   2       35.83       37.57      1.27 o
  -2   3   2     1346.62     1609.32     26.93 o
  -1   3   2     7415.66     7564.37    101.66 o
   0   3   2     4080.72     4334.79     50.15 o
   1   3   2     1679.47     1654.96     29.14 o
   2   3   2       67.59       77.55      4.85 o
   3   3   2     3685.11     3933.05     40.86 o
   4   3   2        3.57        1.56      0.36 o
   5   3   2      462.70      532.38      8.16 o
   6   3   2      493.16      498.33      5.74 o
   7   3   2        5.98        5.93      0.72 o
   8   3   2     1480.95     1500.69     15.52 o
   9   3   2      884.74      830.34      9.41 o
  10   3   2       13.49       13.92      1.37 o
  11   3   2        0.14        2.36      1.13 o
  12   3   2        9.26       13.09      1.56 o
  13   3   2        0.10       -1.47      1.47 o
  14   3   2        5.22        2.27      1.60 o
  15   3   2       12.88        8.17      2.55 o
  16   3   2       23.64       28.42      3.59 o
  17   3   2        0.28       -0.89      2.94 o
 -18   4   2        8.22        6.94      3.41 o
 -17   4   2       56.15       58.44      5.15 o
 -16   4   2      239.88      241.58      7.34 o
 -15   4   2        7.45        6.05      1.81 o
 -14   4   2       42.47       51.91      3.17 o
 -13   4   2       80.60       77.12      3.45 o
 -12   4   2      206.45      209.91      6.45 o
 -11   4   2        0.30        0.30      1.24 o
 -10   4   2      118.04       93.79      3.96 o
  -9   4   2      103.38      103.40      2.27 o
  -8   4   2     1077.50     1052.92     10.96 o
  -7   4   2     4227.82     4426.77     50.61 o
  -6   4   2      108.46      111.29      2.17 o
  -5   4   2      396.29      469.33      5.13 o
  -4   4   2      298.48      272.16      3.47 o
  -3   4   2      405.12      450.34      7.06 o
  -2   4   2     1693.29     1836.96     21.76 o
  -1   4   2     6199.22     6437.39     85.70 o
   0   4   2     4177.55     4293.60     57.33 o
   2   4   2     1326.41     1253.64     25.46 o
   3   4   2     1228.18     1305.83     22.02 o
   4   4   2      254.64      283.54      3.51 o
   5   4   2      395.56      397.98      4.58 o
   6   4   2       32.26       22.21      1.06 o
   7   4   2      121.92      124.07      2.13 o
   8   4   2       97.38      105.58      2.10 o
   9   4   2       11.62       25.28      1.22 o
  10   4   2      285.45      231.48      6.43 o
  11   4   2        0.03       -0.96      1.03 o
  12   4   2       13.14       15.48      1.82 o
  13   4   2        9.92        8.86      2.05 o
  14   4   2        9.69       11.90      2.02 o
  15   4   2       51.90       49.03      3.12 o
  16   4   2       66.74       75.47      6.19 o
  17   4   2        7.97        7.82      3.24 o
 -17   5   2      137.08      145.20      7.97 o
 -16   5   2      290.29      297.49      8.23 o
 -15   5   2      170.10      189.17      5.12 o
 -14   5   2      161.31      182.23      5.28 o
 -13   5   2        5.43       10.52      1.90 o
 -12   5   2      166.29      149.58      7.68 o
 -11   5   2      151.96      139.21      7.88 o
 -10   5   2      551.86      480.10     11.24 o
  -9   5   2      325.42      273.74      4.96 o
  -8   5   2      252.45      256.95      4.59 o
  -7   5   2        0.22       -0.45      0.63 o
  -6   5   2      664.10      748.46      8.75 o
  -5   5   2       62.23      115.95      2.20 o
  -4   5   2      167.35      197.19      4.18 o
  -3   5   2     1405.79     1620.26     19.51 o
  -2   5   2        6.01        6.23      1.42 o
  -1   5   2      241.77      299.11      4.32 o
   0   5   2       44.34       49.98      2.24 o
   2   5   2     3009.08     3201.70     43.24 o
   3   5   2     5141.88     5727.35     66.10 o
   4   5   2     3818.79     4233.56     49.31 o
   5   5   2      185.63      252.10      3.27 o
   6   5   2        3.87       12.91      0.72 o
   7   5   2      935.80      855.09      9.36 o
   8   5   2     2076.11     1956.61     19.64 o
   9   5   2     1858.04     1806.70     18.44 o
  10   5   2      333.16      338.04      6.35 o
  11   5   2        5.05        0.80      1.21 o
  12   5   2       91.18       96.06      3.39 o
  13   5   2        1.36        1.65      1.90 o
  14   5   2       63.37       62.01      3.92 o
  15   5   2      239.74      235.63      5.99 o
  16   5   2       15.25        9.10      3.20 o
  17   5   2        2.65        1.65      3.05 o
 -17   6   2        4.48       -3.36      3.36 o
 -16   6   2        0.07       -2.23      2.57 o
 -15   6   2       78.60      100.39      6.33 o
 -14   6   2        0.41       -0.35      2.17 o
 -13   6   2       16.21       14.31      2.55 o
 -12   6   2      292.29      305.45     11.34 o
 -11   6   2      242.99      218.21      6.43 o
 -10   6   2      340.34      335.76      5.88 o
  -9   6   2        0.05        1.09      1.26 o
  -8   6   2      750.71      718.05      9.94 o
  -7   6   2     2185.57     2104.68     25.15 o
  -6   6   2     1048.90     1026.83     10.44 o
  -5   6   2      557.36      511.51      7.14 o
  -4   6   2     1228.81     1504.79     21.39 o
  -3   6   2     1584.77     1783.19     17.49 o
  -2   6   2      882.64     1061.50     22.53 o
   0   6   2     3133.95     3444.22     80.93 o
   1   6   2       44.00       31.99      3.59 o
   2   6   2       28.42       37.89      1.37 o
   3   6   2      198.79      157.36      3.09 o
   4   6   2     1186.11     1397.00     17.44 o
   5   6   2      168.53      163.95      2.83 o
   6   6   2      150.21      127.11      2.01 o
   7   6   2       61.98       55.13      1.69 o
   8   6   2      375.94      368.12      8.46 o
   9   6   2      225.82      202.83      4.78 o
  10   6   2      263.38      223.97      4.37 o
  11   6   2        8.07        4.20      1.52 o
  12   6   2      136.76      122.69      7.30 o
  13   6   2       10.27        8.65      2.32 o
  14   6   2       54.42       47.53      3.00 o
  15   6   2        1.41        0.18      1.85 o
  16   6   2       53.87       58.91      4.66 o
  17   6   2       16.98        7.04      4.68 o
 -16   7   2        1.07        1.46      3.51 o
 -15   7   2      342.67      378.29     25.67 o
 -14   7   2       34.24       26.29      3.77 o
 -13   7   2        0.28        0.72      1.95 o
 -12   7   2      214.55      206.75      6.38 o
 -11   7   2      492.18      480.45     10.66 o
 -10   7   2       26.21       41.24      2.26 o
  -9   7   2      227.48      218.50      4.44 o
  -8   7   2      173.99      148.69      3.40 o
  -7   7   2      317.00      297.78      4.92 o
  -6   7   2       59.86       38.48      1.59 o
  -5   7   2        6.03        9.30      0.82 o
  -4   7   2      137.11      182.63      3.55 o
  -3   7   2       99.76       94.70      2.32 o
  -2   7   2        0.21        1.97      0.86 o
  -1   7   2       20.09       20.93      1.40 o
   0   7   2       13.36       13.70      0.93 o
   1   7   2     4010.97     4509.97     46.97 o
   2   7   2      445.75      212.85      7.26 o
   3   7   2      106.12      102.45      2.50 o
   4   7   2      143.93      170.78      5.71 o
   5   7   2      648.39      728.35      8.84 o
   6   7   2      506.10      476.49      6.33 o
   7   7   2       36.13       39.68      2.08 o
   8   7   2      306.55      287.45      4.60 o
   9   7   2       91.90       80.27      2.74 o
  10   7   2       55.89       50.32      2.17 o
  11   7   2        0.36       -0.43      1.38 o
  12   7   2        2.07       -1.38      1.47 o
  13   7   2       70.71       73.42      3.83 o
  14   7   2      227.15      246.38     14.89 o
  15   7   2      104.06      124.64      6.78 o
  16   7   2        3.55        6.90      3.91 o
  17   7   2       15.12        6.75      4.84 o
 -17   8   2        5.27       10.51      4.36 o
 -16   8   2        0.09       -3.32      3.32 o
 -15   8   2      331.21      349.85     14.13 o
 -14   8   2      165.40      166.19      9.35 o
 -13   8   2      311.09      304.28     12.62 o
 -12   8   2       40.38       57.05      5.83 o
 -11   8   2        4.24        4.60      2.11 o
 -10   8   2      122.91      100.76      3.85 o
  -9   8   2      190.34      167.78      4.81 o
  -8   8   2     1007.27     1007.10     15.93 o
  -7   8   2     2715.64     2617.54     36.55 o
  -6   8   2      747.84      812.87     10.96 o
  -5   8   2      368.33      425.15      5.71 o
  -4   8   2      301.74      358.86     10.38 o
  -3   8   2     1690.86     1775.00     17.76 o
  -2   8   2      379.13      326.74      5.25 o
  -1   8   2     4940.47     5420.03     56.32 o
   0   8   2       36.45       53.64      1.84 o
   1   8   2      807.62     1027.89     11.99 o
   3   8   2      404.73      444.30      6.89 o
   4   8   2       35.29       30.46      3.62 o
   5   8   2        0.76        0.35      0.65 o
   6   8   2       13.26       19.17      1.54 o
   7   8   2      763.98      717.93     10.49 o
   8   8   2      165.89      161.33      4.04 o
   9   8   2      114.86       95.35      3.22 o
  10   8   2      113.20       96.02      3.33 o
  11   8   2       17.45       17.75      2.91 o
  12   8   2       14.70       13.03      2.90 o
  13   8   2       72.20       86.34      5.52 o
  14   8   2        0.61       -1.21      2.57 o
  15   8   2      135.03      127.29      8.49 o
  16   8   2       55.18       49.79      6.24 o
  17   8   2      170.35      148.61      9.42 o
 -17   9   2       94.68      106.82      8.32 o
 -16   9   2        2.28        4.69      3.99 o
 -15   9   2      126.45      138.83      8.99 o
 -14   9   2       18.61       22.04      4.75 o
 -13   9   2        1.24        2.19      3.15 o
 -12   9   2      151.96      145.45      8.45 o
 -11   9   2      143.15      146.64     13.67 o
 -10   9   2        0.89        2.53      1.55 o
  -9   9   2      172.73      163.93      4.88 o
  -8   9   2       39.59       41.20      3.08 o
  -7   9   2      201.11      178.66      4.85 o
  -6   9   2      607.55      650.89     11.05 o
  -5   9   2      136.41      122.22      3.27 o
  -4   9   2      277.15      242.79      3.59 o
  -3   9   2       27.20       26.24      1.83 o
  -2   9   2      736.85      718.88      8.98 o
  -1   9   2        7.56        9.58      2.57 o
   0   9   2       81.74       72.34      3.87 o
   1   9   2      795.82      979.92     13.25 o
   2   9   2     1418.70     1596.72     17.99 o
   3   9   2     3372.46     3486.36     37.12 o
   4   9   2       32.23       55.59      1.86 o
   5   9   2        2.70        8.80      1.52 o
   6   9   2      715.42      752.92     11.15 o
   7   9   2     2288.86     2241.68     27.89 o
   8   9   2      960.29      927.91     13.26 o
   9   9   2      594.85      574.79      9.36 o
  10   9   2      286.05      258.46      5.67 o
  11   9   2       60.00       56.72      4.49 o
  12   9   2       16.02       19.48      3.32 o
  13   9   2       31.26       24.51      3.71 o
  14   9   2      213.20      230.26      8.95 o
  15   9   2        3.47        5.46      3.93 o
  16   9   2       12.98       12.56      4.60 o
 -16  10   2        0.10       -3.56      3.56 o
 -15  10   2      278.58      271.67     12.69 o
 -14  10   2        9.90       13.69      4.30 o
 -13  10   2      445.84      414.23     15.59 o
 -12  10   2      517.63      536.43     18.16 o
 -11  10   2       14.43       20.32      2.18 o
 -10  10   2       16.40       17.62      2.33 o
  -9  10   2        1.65        1.71      1.51 o
  -8  10   2      129.90      149.06     10.88 o
  -7  10   2      525.83      548.20     10.08 o
  -6  10   2     1295.31     1322.05     25.38 o
  -5  10   2      234.65      230.44      3.58 o
  -4  10   2       69.75       75.02      2.79 o
  -2  10   2        3.27       28.46      1.72 o
  -1  10   2     1778.28     1846.87     20.66 o
   0  10   2      420.04      380.28      5.68 o
   1  10   2       13.39       32.12      3.12 o
   2  10   2      130.42      134.74      9.32 o
   4  10   2      589.12      564.01      7.66 o
   5  10   2      158.92      188.65      4.22 o
   6  10   2      827.96      748.68     13.23 o
   7  10   2      172.37      192.03      4.59 o
   8  10   2      148.93      153.33      5.45 o
   9  10   2       70.32       71.92      3.14 o
  10  10   2        5.72        7.35      1.71 o
  11  10   2        0.30       -0.52      1.80 o
  12  10   2        1.90       -1.04      2.23 o
  13  10   2      128.42      122.47      6.45 o
  14  10   2        3.87        7.19      4.11 o
  15  10   2        3.34       -3.15      3.49 o
  16  10   2       32.56       28.73      5.52 o
 -16  11   2        0.22        0.35      4.13 o
 -15  11   2        2.24        2.85      4.11 o
 -14  11   2        1.02        3.79      3.85 o
 -13  11   2       49.12       46.49      5.97 o
 -12  11   2       17.76        9.57      3.96 o
 -11  11   2       14.68        7.49      1.84 o
 -10  11   2       34.68       39.61      3.72 o
  -9  11   2       31.88       21.83      2.38 o
  -8  11   2       48.61       34.61      2.78 o
  -7  11   2       92.96       56.89      4.27 o
  -6  11   2     1304.66     1159.16     23.05 o
  -5  11   2        9.38        5.58      0.93 o
  -4  11   2       75.29       73.09      2.25 o
  -3  11   2      295.37      273.99      5.83 o
  -2  11   2     1126.05     1167.94     13.98 o
  -1  11   2       84.14       75.53      2.33 o
   0  11   2      217.46      251.98      4.46 o
   1  11   2     1300.55     1423.78     16.64 o
   2  11   2     1011.62      904.82     16.96 o
   4  11   2       68.13       57.09      4.17 o
   5  11   2       86.84       78.55      2.90 o
   6  11   2     2105.24     1955.26     29.55 o
   7  11   2       35.91       23.00      2.46 o
   8  11   2       87.19       73.73      3.67 o
   9  11   2        0.39        0.70      1.41 o
  10  11   2       73.12       65.19      3.34 o
  11  11   2        0.46        0.08      1.62 o
  12  11   2       62.69       74.09      5.45 o
  13  11   2        1.52        0.04      2.62 o
  14  11   2       47.99       38.53      5.86 o
  15  11   2       28.56       26.94      5.49 o
  16  11   2       29.58       30.15      5.83 o
 -16  12   2        0.41        0.37      4.31 o
 -15  12   2       10.86        8.67      4.43 o
 -14  12   2       27.07       25.22      5.34 o
 -13  12   2       20.11       13.69      4.38 o
 -12  12   2      195.57      208.16      7.94 o
 -11  12   2       47.34       46.32      3.12 o
 -10  12   2       36.02       36.88      2.74 o
  -9  12   2       44.88       34.26      3.04 o
  -8  12   2      240.56      207.31      7.51 o
  -7  12   2        3.30       -1.72      1.88 o
  -6  12   2      847.90      842.89     18.24 o
  -5  12   2        3.70        0.67      1.01 o
  -4  12   2       50.97       60.36      2.04 o
  -3  12   2      689.83      594.18      8.26 o
  -2  12   2     2299.29     2299.85     25.70 o
  -1  12   2      464.98      502.94      7.34 o
   0  12   2      256.09      211.16      4.14 o
   1  12   2      961.28      916.78     11.68 o
   2  12   2      368.69      379.10      6.05 o
   3  12   2        2.73        3.21      1.08 o
   4  12   2       36.47       29.40      2.13 o
   5  12   2      721.68      603.45      9.76 o
   6  12   2       48.98       28.53      2.69 o
   7  12   2       87.87       68.45      4.04 o
   8  12   2      320.42      282.74      7.51 o
   9  12   2      112.99      108.55      3.88 o
  10  12   2        0.01        1.03      1.60 o
  11  12   2       60.26       65.80      3.61 o
  12  12   2        1.81        3.88      2.80 o
  13  12   2       40.01       31.32      4.38 o
  14  12   2        2.67        0.49      3.78 o
  15  12   2        9.03        4.80      4.27 o
 -15  13   2       19.38       26.75      5.67 o
 -14  13   2       32.27       43.70      6.38 o
 -13  13   2       36.66       31.12      5.60 o
 -12  13   2       82.78       75.45      5.61 o
 -11  13   2        1.50        1.09      1.88 o
 -10  13   2        7.78        7.84      1.93 o
  -9  13   2        0.24        2.52      2.26 o
  -8  13   2        1.62        2.86      2.15 o
  -7  13   2       13.78       17.78      2.98 o
  -6  13   2      352.29      321.20     14.43 o
  -5  13   2        0.64        0.48      2.54 o
  -4  13   2      127.22       97.65      2.59 o
  -3  13   2      124.68      138.73      3.41 o
  -2  13   2      691.46      653.20      9.11 o
  -1  13   2        1.21        3.02      1.08 o
   0  13   2     1298.30     1218.08     14.99 o
   1  13   2        6.55        4.34      1.21 o
   2  13   2      204.49      208.02      6.27 o
   3  13   2     2185.19     2097.72     24.01 o
   4  13   2      121.58       91.94      3.10 o
   5  13   2       54.95       76.28      4.53 o
   6  13   2       14.49        9.51      2.03 o
   7  13   2      206.90      168.73      5.77 o
   8  13   2       28.11       33.72      3.18 o
   9  13   2      393.75      425.07     13.31 o
  10  13   2      137.53      130.52      4.61 o
  11  13   2      225.38      255.83      6.51 o
  12  13   2       10.48        8.21      3.20 o
  13  13   2        0.07       -3.09      3.09 o
  14  13   2       58.58       41.77      6.25 o
  15  13   2       10.90       11.58      4.68 o
 -15  14   2        9.93        4.75      4.66 o
 -14  14   2       21.89       16.35      4.99 o
 -13  14   2        0.75       -0.92      3.53 o
 -12  14   2       22.21       33.31      4.30 o
 -11  14   2      378.25      385.51      8.34 o
 -10  14   2      562.26      606.51     10.83 o
  -9  14   2     1014.95     1029.92     18.60 o
  -8  14   2        1.52       -0.09      3.05 o
  -7  14   2        3.93        6.48      2.54 o
  -6  14   2       27.16       12.11      2.83 o
  -5  14   2      324.87      340.17     12.09 o
  -4  14   2      266.43      283.15      4.78 o
  -3  14   2      556.31      543.29      8.13 o
  -2  14   2        0.01        4.00      1.17 o
  -1  14   2     2100.96     2107.18     24.24 o
   0  14   2       49.63       47.77      3.45 o
   1  14   2      276.56      280.79      5.32 o
   2  14   2       32.27       33.78      2.08 o
   3  14   2      499.21      524.84      8.05 o
   4  14   2       51.48       48.70      2.48 o
   5  14   2      110.21       82.77      4.34 o
   6  14   2        8.18        1.56      1.73 o
   7  14   2      288.46      266.81      7.57 o
   8  14   2      220.93      226.14      7.09 o
   9  14   2       97.01       93.34      5.27 o
  10  14   2        0.19        1.19      2.22 o
  11  14   2      518.19      542.28      9.83 o
  12  14   2      117.66      130.17      5.87 o
  13  14   2      140.08      141.32      9.34 o
  14  14   2      114.36       98.49      8.92 o
  15  14   2      113.67      125.62      9.64 o
 -14  15   2       23.14       17.27      5.44 o
 -13  15   2       27.03       24.32      5.47 o
 -12  15   2       58.70       62.31     10.03 o
 -11  15   2      449.52      469.28      9.62 o
 -10  15   2      103.95       95.98      5.55 o
  -9  15   2       12.25        8.76      2.47 o
  -8  15   2       27.62       35.25      4.20 o
  -7  15   2        4.36        0.18      2.16 o
  -6  15   2      311.46      337.10     10.50 o
  -5  15   2       45.53       42.79      7.67 o
  -4  15   2      722.78      681.91      8.90 o
  -3  15   2      428.79      406.60      6.86 o
  -2  15   2     1246.20     1225.02     15.48 o
  -1  15   2      242.00      203.67      4.57 o
   0  15   2      745.22      740.61     10.49 o
   1  15   2       29.68       31.73      2.17 o
   2  15   2      525.09      496.67     12.87 o
   3  15   2        7.57        4.05      1.37 o
   4  15   2        0.02        1.64      1.48 o
   5  15   2      846.50      750.96     15.27 o
   6  15   2      119.76      101.38      5.61 o
   7  15   2        1.62        3.30      2.00 o
   8  15   2      385.64      392.14      9.98 o
   9  15   2      480.85      464.29     11.27 o
  10  15   2       33.15       37.09      3.93 o
  11  15   2       73.80       70.06      3.74 o
  12  15   2       43.06       42.52      4.78 o
  13  15   2       18.27       16.64      4.89 o
  14  15   2       53.25       50.65      7.05 o
 -14  16   2       57.90       70.35      8.18 o
 -13  16   2       69.41       64.48      7.82 o
 -12  16   2        9.88       15.64      3.80 o
 -11  16   2      139.09      141.15      8.29 o
 -10  16   2      325.68      368.93     10.22 o
  -9  16   2        0.41       -0.68      2.24 o
  -8  16   2       81.14       70.04      4.72 o
  -7  16   2        5.82        1.36      2.60 o
  -6  16   2      149.59      121.85      6.49 o
  -5  16   2      103.86       92.63      5.99 o
  -4  16   2       35.12       46.10      2.41 o
  -3  16   2        0.13        1.45      1.13 o
  -2  16   2       95.82       89.55      3.20 o
  -1  16   2      135.89      140.24      3.90 o
   0  16   2      252.68      233.37      5.10 o
   1  16   2        6.97        8.56      1.57 o
   2  16   2       13.47       10.92      1.66 o
   3  16   2        2.34        2.17      1.37 o
   4  16   2      219.61      215.12      8.81 o
   5  16   2       49.16       43.59      3.63 o
   6  16   2      116.28       97.34      5.09 o
   7  16   2       17.82       15.65      2.89 o
   8  16   2        1.16       -0.73      2.15 o
   9  16   2      114.98      109.01      5.90 o
  10  16   2      217.24      247.82      8.30 o
  11  16   2      202.29      221.62     18.83 o
  12  16   2       37.19       34.09      4.66 o
  13  16   2       24.94       22.93      5.57 o
  14  16   2        1.11       -4.32      4.32 o
 -13  17   2        0.51       -3.30      3.30 o
 -12  17   2      242.68      239.62      9.66 o
 -11  17   2       57.44       60.07      8.93 o
 -10  17   2       73.40       79.61      6.63 o
  -9  17   2       72.66       88.29      5.73 o
  -8  17   2       21.40       21.26      3.14 o
  -7  17   2      308.41      309.49      9.14 o
  -6  17   2      206.42      205.51      9.29 o
  -5  17   2       89.94       94.96      6.96 o
  -4  17   2      295.86      290.55      9.90 o
  -3  17   2      186.22      172.74      4.07 o
  -2  17   2      457.35      412.47      7.33 o
  -1  17   2       28.60       22.13      3.01 o
   0  17   2        1.02       -1.19      1.19 o
   1  17   2      136.47      143.53      4.18 o
   2  17   2      143.86      132.82      3.99 o
   3  17   2       35.22       40.80      2.98 o
   4  17   2      298.38      291.62      8.35 o
   5  17   2       77.20       83.20      5.02 o
   6  17   2       25.02       25.39      3.24 o
   7  17   2        0.19       -1.95      1.95 o
   8  17   2       66.99       65.55      7.53 o
   9  17   2       32.46       39.08      4.15 o
  10  17   2        8.07        9.36      3.92 o
  11  17   2        0.73        2.05      5.15 o
  12  17   2        3.52        1.18      5.38 o
  13  17   2        2.15        0.54      4.69 o
 -12  18   2       12.55       19.71      6.81 o
 -11  18   2        0.60        1.47      5.06 o
 -10  18   2        3.93        8.24      5.51 o
  -9  18   2       12.03       16.18      5.98 o
  -8  18   2       43.66       41.38      4.16 o
  -7  18   2        1.26       -1.94      1.94 o
  -6  18   2       17.99       16.07      2.90 o
  -5  18   2       10.87       13.96      3.26 o
  -4  18   2        2.69        6.86      3.03 o
  -3  18   2      283.51      286.89      5.86 o
  -2  18   2       61.28       65.54      4.66 o
  -1  18   2       21.76       25.24      2.29 o
   0  18   2        1.34        1.00      1.42 o
   1  18   2      277.03      265.52      6.62 o
   2  18   2       62.20       61.15      2.87 o
   3  18   2        1.10       -1.27      1.36 o
   4  18   2      125.20      148.45      6.13 o
   5  18   2        0.08        2.45      2.12 o
   6  18   2        6.97        5.94      2.49 o
   7  18   2       91.91       89.60      5.76 o
   8  18   2       32.33       28.19      3.71 o
   9  18   2      424.45      490.76     21.92 o
  10  18   2      306.58      288.78     16.79 o
  11  18   2        0.36       -4.86      4.86 o
  12  18   2        4.26        5.54      4.95 o
 -12  19   2        5.02        7.39      6.05 o
 -11  19   2      185.89      219.17     14.66 o
 -10  19   2      135.20      162.44     12.90 o
  -9  19   2      180.45      184.62     13.35 o
  -8  19   2      104.82      129.40     10.95 o
  -7  19   2       43.29       42.89      4.28 o
  -6  19   2      114.65      111.69      7.98 o
  -5  19   2       11.25       13.15      2.78 o
  -4  19   2       61.66       51.42      5.55 o
  -3  19   2        0.16       -1.62      1.62 o
  -2  19   2      195.22      187.77      4.78 o
  -1  19   2      108.52      107.21      3.90 o
   0  19   2       61.67       52.69      3.58 o
   1  19   2       14.07       16.37      1.90 o
   2  19   2      176.16      182.06      4.56 o
   3  19   2      286.11      301.33      8.90 o
   4  19   2        7.44        7.90      2.49 o
   5  19   2      279.89      278.68      8.68 o
   6  19   2       78.26       99.89      6.07 o
   7  19   2        1.33       -2.10      4.15 o
   8  19   2        7.99        7.77      5.86 o
   9  19   2       37.27       26.59      7.22 o
  10  19   2      167.10      179.21     13.75 o
  11  19   2        0.04       -2.77      5.21 o
 -11  20   2        2.64        3.13      5.88 o
 -10  20   2        5.34       -1.23      5.33 o
  -9  20   2       16.36       22.54      6.86 o
  -8  20   2      201.77      216.17     14.49 o
  -7  20   2       19.87       12.12      5.82 o
  -6  20   2        3.27       -1.52      4.14 o
  -5  20   2       48.44       54.30      4.58 o
  -4  20   2        0.67       -0.29      2.13 o
  -3  20   2      137.64      143.05      5.45 o
  -2  20   2      259.41      249.84      5.10 o
  -1  20   2        4.35        3.90      1.61 o
   0  20   2       53.35       49.42      2.86 o
   1  20   2        0.15       -1.05      1.51 o
   2  20   2       10.90       10.25      1.85 o
   3  20   2       92.45       98.88      9.82 o
   4  20   2        2.13       -0.20      2.32 o
   5  20   2        5.08        5.58      2.89 o
   6  20   2        4.50        2.06      4.71 o
   7  20   2        0.06        2.20      4.52 o
   8  20   2       39.67       39.19      8.02 o
   9  20   2      156.05      157.40     13.20 o
  10  20   2       55.56       67.88     10.20 o
  11  20   2       95.16      100.15      8.48 o
 -10  21   2        6.77       13.18      6.76 o
  -9  21   2        9.23        8.77      6.31 o
  -8  21   2      121.49      105.36     11.87 o
  -7  21   2      186.11      184.23     13.55 o
  -6  21   2      101.94       89.45     10.46 o
  -5  21   2      113.34      122.88     11.79 o
  -4  21   2       46.16       43.28      7.49 o
  -3  21   2       26.89       33.36      3.99 o
  -2  21   2       21.07       24.13      2.26 o
  -1  21   2       20.62       19.91      2.13 o
   0  21   2       61.15       55.98      3.19 o
   1  21   2       35.60       38.54      2.75 o
   2  21   2      223.08      223.61      6.81 o
   3  21   2        0.28        0.36      2.39 o
   4  21   2       25.90       31.25      7.04 o
   5  21   2       63.45       61.85      8.98 o
   6  21   2       34.31       37.85      7.93 o
   7  21   2       17.64       25.11      7.35 o
   8  21   2        3.78        6.42      5.56 o
   9  21   2        2.00       -2.18      4.85 o
  10  21   2       41.32       24.00      5.49 o
  -9  22   2       31.42       38.46      8.33 o
  -8  22   2        3.71       10.04      6.29 o
  -7  22   2        9.45       11.92      5.94 o
  -6  22   2       19.72       14.93      5.87 o
  -5  22   2        3.86        6.69      5.01 o
  -4  22   2        0.97        5.71      4.91 o
  -3  22   2       12.09       14.06      5.80 o
  -2  22   2       84.18       80.32      8.27 o
  -1  22   2      124.53      123.96      4.81 o
   0  22   2       18.10       14.52      2.08 o
   1  22   2        0.12        2.66      2.15 o
   2  22   2       90.94       96.66     10.99 o
   3  22   2       62.17       56.85      8.81 o
   4  22   2      352.72      387.30     19.60 o
   5  22   2      136.67      134.95     13.08 o
   6  22   2       18.53       16.65      6.53 o
   7  22   2      180.61      203.01     14.55 o
   8  22   2      174.23      216.56     15.77 o
  -7  23   2        7.10       13.87      6.78 o
  -6  23   2       86.97       85.19     11.07 o
  -5  23   2      107.70      122.89     12.39 o
  -4  23   2        0.02       -4.64      4.64 o
  -3  23   2        1.21        2.74      4.83 o
  -2  23   2       61.40       52.78      8.26 o
  -1  23   2        2.36        4.16      2.91 o
   0  23   2        0.29        0.12      2.80 o
   1  23   2      124.68      126.21      6.73 o
   2  23   2       48.10       47.51      5.99 o
   3  23   2       37.01       34.87      7.45 o
   4  23   2       23.42       15.79      6.64 o
   5  23   2       34.02       15.83      7.01 o
   6  23   2        6.02       -0.48      5.01 o
   7  23   2       13.18        9.90      6.83 o
  -5  24   2       97.60      102.10     11.95 o
  -4  24   2      137.42      164.29     13.45 o
  -3  24   2        1.58        4.99      5.45 o
  -2  24   2       12.68       11.58      6.14 o
  -1  24   2        3.39        0.77      2.97 o
   0  24   2       19.20       15.17      3.64 o
   1  24   2        0.47        2.99      4.27 o
   2  24   2       33.18       26.42      5.40 o
   3  24   2       35.65       24.05      6.49 o
   4  24   2        0.15       -1.48      3.80 o
   5  24   2       28.32       36.67      5.98 o
  -3  25   2       71.91       99.51     11.90 o
  -2  25   2       16.43       16.30      6.64 o
  -1  25   2       71.19       66.32      9.92 o
   0  25   2      169.81      175.53      8.34 o
   1  25   2      327.48      325.11     13.08 o
   2  25   2      235.32      223.83     11.78 o
 -18   1   3        0.65        0.02      2.85 o
 -17   1   3      146.42      143.93     20.18 o
 -16   1   3       51.72       50.00      4.60 o
 -15   1   3      296.84      317.62      9.55 o
 -14   1   3       62.30       75.52      4.82 o
 -13   1   3        8.46        2.97      2.04 o
 -12   1   3        2.62        3.58      1.75 o
 -11   1   3        9.06        5.98      1.36 o
 -10   1   3      566.47      542.51      9.02 o
  -9   1   3      222.96      233.88      3.88 o
  -8   1   3      163.40      157.99      2.77 o
  -7   1   3       58.79       31.19      0.96 o
  -6   1   3     1024.66     1139.38     10.29 o
  -5   1   3      391.72      420.92      6.07 o
  -4   1   3     1319.93     1469.45     19.91 o
  -3   1   3       70.73       61.86      2.45 o
  -2   1   3     1017.70     1105.04     18.84 o
  -1   1   3     7400.19     7693.19    125.34 o
   0   1   3      279.14      293.81      8.35 o
   1   1   3    23298.60    22502.71    406.36 o
   2   1   3      201.87      250.74      4.38 o
   3   1   3     3821.03     4252.81     57.27 o
   4   1   3     1685.94     1776.62     16.95 o
   5   1   3      265.82      315.77      3.30 o
   6   1   3      612.06      589.89      6.02 o
   7   1   3     2089.82     2007.71     15.92 o
   8   1   3      240.08      246.96      3.61 o
   9   1   3     1755.61     1716.52     17.31 o
  10   1   3       10.57       20.34      1.24 o
  11   1   3       64.40       64.04      3.01 o
  12   1   3       10.37       11.36      1.45 o
  13   1   3      160.61      168.57      5.09 o
  14   1   3       30.92       30.36      3.16 o
  15   1   3      201.43      217.22     11.28 o
  16   1   3        1.61        2.01      2.91 o
  17   1   3       14.22       12.37      3.59 o
 -18   2   3       31.27       30.23      4.21 o
 -17   2   3        0.73        1.52      2.77 o
 -16   2   3      200.23      205.89     17.13 o
 -15   2   3      493.23      525.88     12.97 o
 -14   2   3        5.17        5.19      2.27 o
 -13   2   3       14.01       14.96      1.86 o
 -12   2   3       55.00       68.52      3.02 o
 -11   2   3       53.43       77.48      3.05 o
 -10   2   3     1549.60     1394.60     19.91 o
  -9   2   3       36.84       30.53      1.43 o
  -8   2   3      275.15      235.57      5.86 o
  -7   2   3     1770.81     1855.81     19.56 o
  -6   2   3     5879.00     6856.39     62.81 o
  -5   2   3      492.04      517.27      6.08 o
  -4   2   3      417.00      485.51      5.68 o
  -3   2   3      184.33      195.13      6.80 o
  -2   2   3      737.46      735.95     13.01 o
  -1   2   3    33331.25    32863.24    605.42 o
   0   2   3     7452.92     8015.16    107.20 o
   1   2   3     1773.40     1879.05     25.81 o
   2   2   3     1073.38     1071.28     13.36 o
   3   2   3      983.55     1110.90     15.93 o
   4   2   3     2800.00     3081.56     31.79 o
   5   2   3     1182.54     1395.89     12.86 o
   6   2   3     1222.47     1208.25     10.46 o
   7   2   3      122.10      131.73      1.89 o
   8   2   3      152.85      134.87      2.03 o
   9   2   3      887.83      921.72     11.64 o
  10   2   3      155.07      117.27      3.05 o
  11   2   3      471.12      467.10      7.63 o
  12   2   3      157.55      128.06      3.49 o
  13   2   3      151.82      155.05      4.00 o
  14   2   3       53.17       49.78      3.81 o
  15   2   3       13.35        9.98      2.68 o
  16   2   3       23.66       27.39      3.62 o
  17   2   3        0.04        1.65      3.06 o
 -18   3   3       20.95       21.38      3.92 o
 -17   3   3       18.03       20.70      3.76 o
 -16   3   3      245.24      250.63      8.59 o
 -15   3   3      214.64      212.42      6.56 o
 -14   3   3       51.04       54.76      4.67 o
 -13   3   3        0.03       -0.31      1.38 o
 -12   3   3       59.81       80.65      3.30 o
 -11   3   3        9.45       11.91      2.12 o
 -10   3   3      646.53      641.58     14.63 o
  -9   3   3      838.05      793.85      9.48 o
  -7   3   3     1595.89     1861.15     19.65 o
  -6   3   3      472.30      561.04      7.48 o
  -5   3   3      816.22      979.14     12.14 o
  -4   3   3     1968.34     2139.23     22.20 o
  -3   3   3     3028.47     3250.03     43.60 o
  -2   3   3     1367.14     1459.55     20.21 o
  -1   3   3      316.78      403.82      8.24 o
   0   3   3    13093.30    13571.32    182.87 o
   1   3   3      321.06      344.67      6.89 o
   2   3   3     2009.85     2175.32     25.65 o
   3   3   3     2535.35     2647.53     39.38 o
   4   3   3       29.51       29.62      2.43 o
   5   3   3      524.93      635.84      6.71 o
   6   3   3     1146.14     1280.51     10.58 o
   7   3   3      591.29      620.65      6.07 o
   8   3   3     1720.76     1537.68     16.41 o
   9   3   3       65.00       78.94      2.20 o
  10   3   3       53.21       35.34      1.93 o
  11   3   3      133.01      134.22      3.46 o
  12   3   3        2.27        6.32      1.69 o
  13   3   3       57.17       66.66      3.17 o
  14   3   3       21.01       15.74      2.11 o
  15   3   3       90.31       90.50      5.12 o
  16   3   3        4.70        4.55      2.71 o
  17   3   3       95.84       96.52      6.50 o
 -18   4   3       36.29       38.39      8.67 o
 -17   4   3        0.41       -3.12      3.12 o
 -16   4   3        0.79        3.83      2.77 o
 -15   4   3       18.74       16.57      2.14 o
 -14   4   3       32.23       28.60      2.59 o
 -13   4   3        9.26        3.40      1.63 o
 -12   4   3      154.66      147.17      4.36 o
 -11   4   3       18.53       18.19      1.87 o
 -10   4   3     1206.60     1184.82     17.37 o
  -9   4   3     1205.61     1149.91     13.11 o
  -8   4   3       40.35       50.96      1.72 o
  -7   4   3      474.11      521.98      7.44 o
  -6   4   3      357.03      359.36      4.68 o
  -5   4   3        5.68       22.63      0.99 o
  -4   4   3      996.59     1003.56     10.99 o
  -3   4   3     1159.13     1189.71     16.90 o
  -2   4   3      373.00      349.46      5.83 o
  -1   4   3        0.97        5.31      0.59 o
   0   4   3      317.98      294.81      3.61 o
   2   4   3    10742.13    10442.87    120.54 o
   3   4   3     1234.28     1381.68     16.33 o
   4   4   3      161.80      151.43      2.14 o
   5   4   3      149.44      186.01      3.10 o
   6   4   3      210.98      250.93      3.03 o
   7   4   3        0.08        2.96      0.61 o
   8   4   3       95.11       79.48      1.81 o
   9   4   3       32.76       46.46      1.72 o
  10   4   3        3.87       -0.19      1.13 o
  11   4   3      199.04      181.81      4.05 o
  12   4   3        4.20        3.91      1.69 o
  13   4   3       59.20       57.22      3.04 o
  14   4   3       30.08       30.76      2.61 o
  15   4   3      106.37       95.12      3.98 o
  16   4   3       31.94       52.49      4.91 o
  17   4   3       29.95       37.98      4.55 o
 -17   5   3      171.02      190.30     10.22 o
 -16   5   3      249.09      251.21      7.49 o
 -15   5   3       67.30       69.01      3.77 o
 -14   5   3      128.80      145.24      4.79 o
 -13   5   3      193.30      188.25      5.15 o
 -12   5   3       66.09       74.07      4.01 o
 -11   5   3       13.62       16.40      2.25 o
 -10   5   3      301.89      281.90      5.98 o
  -9   5   3      985.04      875.43     11.82 o
  -8   5   3        0.00        1.17      0.90 o
  -7   5   3        3.55        0.60      0.75 o
  -6   5   3      216.57      264.64      3.39 o
  -5   5   3      920.46     1044.11     10.51 o
  -4   5   3      246.89      272.17      3.68 o
  -3   5   3      165.91      185.56      3.06 o
  -2   5   3     5428.83     6030.55     78.87 o
  -1   5   3        3.64        7.20      0.60 o
   0   5   3        0.04        0.35      0.28 o
   1   5   3     1518.06     1507.74     33.22 o
   2   5   3     2074.92     2208.14     23.72 o
   3   5   3     1710.51     1768.10     21.50 o
   4   5   3     1781.86     1973.36     23.88 o
   5   5   3       61.18       79.67      1.55 o
   6   5   3       37.98       39.45      1.20 o
   7   5   3       85.11       75.21      1.94 o
   8   5   3     1615.46     1571.45     15.18 o
   9   5   3     3857.49     3796.37     31.80 o
  10   5   3      377.78      341.61      5.67 o
  11   5   3        5.82        3.22      1.31 o
  12   5   3       37.53       39.43      2.52 o
  13   5   3       89.77       99.95      3.73 o
  14   5   3       46.45       50.15      3.05 o
  15   5   3      209.63      206.58      5.64 o
  16   5   3        3.02       -1.28      2.74 o
  17   5   3        2.49        1.90      4.58 o
 -17   6   3       14.98       11.33      4.75 o
 -16   6   3      229.91      239.88      6.44 o
 -15   6   3      441.92      486.82     11.69 o
 -14   6   3       35.71       36.01      3.51 o
 -13   6   3       17.44       20.75      3.65 o
 -12   6   3       19.10       14.03      2.31 o
 -11   6   3       94.20      104.28      4.39 o
 -10   6   3      139.46      119.02      3.55 o
  -9   6   3      827.40      855.89     15.68 o
  -8   6   3     2170.40     2036.07     24.64 o
  -7   6   3       96.76      119.14      2.84 o
  -6   6   3      866.39      949.95     10.78 o
  -5   6   3      217.98      199.58      2.76 o
  -4   6   3      721.94      861.64      9.98 o
  -3   6   3      347.90      395.62      5.87 o
  -2   6   3       35.03       47.52      2.22 o
  -1   6   3      154.16      163.24      3.38 o
   0   6   3      153.95      173.98      2.42 o
   1   6   3     4844.31     5461.08     89.88 o
   2   6   3     1604.20     1846.91     22.44 o
   3   6   3      266.50      301.77      4.94 o
   4   6   3       13.47       11.34      1.02 o
   5   6   3      518.95      540.13      6.87 o
   6   6   3      270.30      259.11      3.60 o
   7   6   3      143.99      147.50      2.75 o
   8   6   3      267.15      216.18      4.13 o
   9   6   3       63.47       54.80      1.93 o
  10   6   3      121.78      108.53      5.00 o
  11   6   3        5.03        4.33      1.58 o
  12   6   3       11.88       15.28      3.21 o
  13   6   3      100.00       96.67      4.35 o
  14   6   3       12.23       10.53      2.05 o
  15   6   3        7.40        7.05      2.47 o
  16   6   3       18.76       16.36      3.27 o
  17   6   3        2.21        2.43      4.45 o
 -16   7   3      100.99      117.24      7.92 o
 -15   7   3        0.02       -3.16      3.16 o
 -14   7   3      232.22      241.37      7.43 o
 -13   7   3      404.95      465.62     10.97 o
 -12   7   3      157.19      173.68      5.82 o
 -11   7   3     1031.71     1036.12     19.37 o
 -10   7   3        3.64        1.65      1.16 o
  -9   7   3     1299.70     1378.30     17.61 o
  -8   7   3        3.82        5.77      1.12 o
  -7   7   3      119.90      109.28      2.71 o
  -6   7   3      219.76      252.68      3.87 o
  -5   7   3      367.65      348.85      4.87 o
  -4   7   3       18.48       16.03      1.15 o
  -3   7   3      160.20      199.15      3.30 o
  -2   7   3      644.86      746.52      8.02 o
  -1   7   3       26.89       41.47      1.21 o
   0   7   3     1010.76     1178.74     12.20 o
   1   7   3      462.95      461.05      6.28 o
   2   7   3        3.25        1.48      0.75 o
   3   7   3      161.82      169.15      4.18 o
   4   7   3      672.89      805.56     10.93 o
   5   7   3     1283.21     1232.91     14.05 o
   6   7   3      258.13      297.67      4.98 o
   7   7   3        3.70        3.00      1.09 o
   8   7   3      878.92      838.99      9.53 o
   9   7   3      247.04      203.53      3.78 o
  10   7   3      136.92      126.76      3.08 o
  11   7   3       75.39       78.93      4.15 o
  12   7   3       26.14       20.94      2.36 o
  13   7   3       57.44       63.58      5.02 o
  14   7   3       51.43       50.86      4.76 o
  15   7   3       37.09       29.35      5.09 o
  16   7   3       79.51       90.73     11.26 o
  17   7   3      198.37      198.08     12.32 o
 -17   8   3       83.61       88.14      7.58 o
 -16   8   3        0.95       -0.64      3.52 o
 -15   8   3      195.04      212.28     10.73 o
 -14   8   3       22.88       21.57      4.53 o
 -13   8   3      377.98      373.88     14.19 o
 -12   8   3       32.76       28.99      4.63 o
 -11   8   3       10.37       12.59      2.46 o
 -10   8   3      170.38      164.55      8.16 o
  -9   8   3      857.15      801.81     13.52 o
  -8   8   3     4586.33     4260.75     57.95 o
  -7   8   3     1541.83     1557.12     22.95 o
  -6   8   3      372.96      406.00      6.38 o
  -5   8   3        0.28        0.39      0.61 o
  -4   8   3      253.78      313.49      4.65 o
  -3   8   3       77.82       95.17      2.03 o
  -2   8   3      293.99      371.18      4.60 o
  -1   8   3       77.56      100.93      2.00 o
   0   8   3      252.20      270.07      4.61 o
   1   8   3        4.81       -0.12      0.57 o
   3   8   3        5.34       -0.24      0.63 o
   4   8   3       11.83       10.31      1.14 o
   5   8   3       82.56       71.20      2.39 o
   6   8   3      635.15      622.92      9.31 o
   7   8   3      205.47      212.60      4.59 o
   8   8   3     1934.54     1873.64     23.81 o
   9   8   3       22.62       28.54      1.91 o
  10   8   3       79.49       85.90      4.06 o
  11   8   3       31.47       18.46      3.01 o
  12   8   3       10.49        8.86      2.68 o
  13   8   3      234.08      239.19      8.75 o
  14   8   3       74.65       73.70      6.34 o
  15   8   3       37.62       44.96      6.04 o
  16   8   3       55.69       55.80      6.56 o
  17   8   3        9.08        5.05      4.29 o
 -17   9   3       31.09       39.34      5.98 o
 -16   9   3        5.79        4.37      4.06 o
 -15   9   3        0.73       -0.94      3.39 o
 -14   9   3       27.74       22.02      4.68 o
 -13   9   3       55.63       61.36      6.32 o
 -12   9   3      195.44      183.73      9.60 o
 -11   9   3       11.18       10.25      2.93 o
 -10   9   3       12.56       11.89      1.98 o
  -9   9   3      890.64      786.74     13.49 o
  -8   9   3      328.82      340.81      7.41 o
  -7   9   3      606.57      558.93     10.27 o
  -6   9   3      136.71      109.56      5.17 o
  -5   9   3      260.12      288.54      4.35 o
  -4   9   3        1.74       -0.04      0.69 o
  -3   9   3      606.28      695.47      9.66 o
  -2   9   3      896.74      968.43      9.66 o
  -1   9   3       22.71       17.17      1.09 o
   0   9   3       11.75       26.67      1.74 o
   1   9   3       19.26       35.77      2.64 o
   2   9   3      953.27     1027.10     13.71 o
   3   9   3        1.35        9.21      1.01 o
   4   9   3      358.94      384.49      5.66 o
   5   9   3      508.43      481.05      7.71 o
   6   9   3     1228.04     1189.26     19.52 o
   7   9   3      154.85      115.94      3.48 o
   8   9   3      241.87      242.27      5.27 o
   9   9   3        0.01        1.13      1.19 o
  10   9   3       89.83       72.69      4.52 o
  11   9   3       13.56       12.14      2.72 o
  12   9   3        0.31       -0.08      2.32 o
  13   9   3       13.33       13.82      4.17 o
  14   9   3      145.73      153.60      7.30 o
  15   9   3        0.06       -1.54      3.48 o
  16   9   3        8.81       14.74      4.65 o
 -16  10   3        1.14       -0.02      3.94 o
 -15  10   3       22.11       22.21      5.23 o
 -14  10   3       57.93       62.51      6.84 o
 -13  10   3      116.90      112.42      7.96 o
 -12  10   3      162.22      163.56      9.19 o
 -11  10   3      111.23      110.08      9.70 o
 -10  10   3      245.18      224.73      6.19 o
  -9  10   3      201.53      167.73      5.15 o
  -8  10   3      672.87      659.59     11.85 o
  -7  10   3      306.92      304.13      8.06 o
  -6  10   3      782.99      738.40     14.85 o
  -5  10   3      255.47      248.29      4.24 o
  -4  10   3     1601.97     1605.68     18.12 o
  -3  10   3      457.15      415.98      6.63 o
  -2  10   3       41.68       52.68      1.47 o
  -1  10   3        0.51        2.06      0.92 o
   0  10   3      142.85      132.93      2.96 o
   1  10   3     4368.73     4553.39     48.15 o
   4  10   3        6.47       20.43      3.44 o
   5  10   3       34.16       27.48      1.89 o
   6  10   3      485.54      362.01      8.00 o
   7  10   3     3594.46     3315.28     40.21 o
   8  10   3      524.69      489.04      8.45 o
   9  10   3        0.53        2.15      1.38 o
  10  10   3      100.84      102.38      3.38 o
  11  10   3       23.71       27.84      3.03 o
  12  10   3      137.91      130.85      6.46 o
  13  10   3       63.37       58.13      5.19 o
  14  10   3      318.45      342.80     14.40 o
  15  10   3      155.69      165.71     10.02 o
  16  10   3       92.03       97.19      8.60 o
 -16  11   3       92.75      102.16      8.97 o
 -15  11   3       21.71       14.01      4.77 o
 -14  11   3       17.33       12.45      4.51 o
 -13  11   3        4.23       -2.06      3.49 o
 -12  11   3      377.05      393.93     11.16 o
 -11  11   3      462.46      481.27     10.21 o
 -10  11   3        2.13        3.59      1.84 o
  -9  11   3      206.93      185.77      6.70 o
  -8  11   3     1536.00     1429.06     22.16 o
  -7  11   3      171.50      163.20      6.34 o
  -6  11   3       37.54       28.08      3.15 o
  -5  11   3      613.03      551.61      7.64 o
  -4  11   3       33.67       50.09      1.79 o
  -3  11   3        1.55        0.04      0.56 o
  -2  11   3      236.06      209.47      3.67 o
  -1  11   3      119.35      114.08      3.14 o
   0  11   3      895.64      859.47     10.94 o
   1  11   3      271.70      254.44      4.57 o
   2  11   3      126.31      135.33      3.52 o
   3  11   3       48.93       10.30      1.64 o
   4  11   3     1011.03      995.37     12.40 o
   5  11   3       24.48       25.05      1.92 o
   6  11   3      565.68      515.46     10.48 o
   7  11   3       53.88       56.91      3.63 o
   8  11   3       16.58        8.42      1.63 o
   9  11   3      149.79      148.63      4.39 o
  10  11   3      137.42      142.40      5.89 o
  11  11   3       84.48       86.37      3.54 o
  12  11   3        4.27        2.69      3.12 o
  13  11   3       16.34        8.02      3.18 o
  14  11   3        5.36        6.54      3.98 o
  15  11   3       30.83       23.18      5.26 o
  16  11   3      192.65      222.48     11.94 o
 -16  12   3      154.38      139.74      9.88 o
 -15  12   3      202.18      230.42     12.15 o
 -14  12   3      150.82      133.06      9.02 o
 -13  12   3       92.92       85.32      7.91 o
 -12  12   3      183.23      178.94      9.90 o
 -11  12   3      188.83      185.98      6.14 o
 -10  12   3        6.32        7.75      2.16 o
  -9  12   3       89.67       88.48      4.20 o
  -8  12   3        9.36       11.59      2.72 o
  -7  12   3      926.19      902.11     19.50 o
  -6  12   3      847.42      782.19     17.29 o
  -5  12   3      522.28      459.94      6.87 o
  -4  12   3       46.95       22.91      1.45 o
  -3  12   3      116.70      121.48      2.82 o
  -2  12   3     1512.78     1571.37     16.76 o
  -1  12   3      136.38      112.54      3.03 o
   0  12   3       22.25       22.82      1.64 o
   1  12   3       21.45       24.55      1.67 o
   2  12   3       12.84       10.14      1.46 o
   3  12   3      262.15      268.44      7.91 o
   4  12   3       70.13       61.15      2.40 o
   5  12   3      346.74      358.19      6.86 o
   6  12   3       89.18       61.09      3.88 o
   7  12   3      348.88      294.03      7.68 o
   8  12   3       18.78       26.64      4.04 o
   9  12   3       57.25       60.17      3.27 o
  10  12   3       11.20       12.30      1.92 o
  11  12   3       84.87       99.99      3.84 o
  12  12   3        0.17        1.37      2.57 o
  13  12   3      210.63      205.05     10.79 o
  14  12   3      186.75      179.48     10.66 o
  15  12   3        3.53       11.41      4.71 o
 -15  13   3        1.94       -1.80      4.08 o
 -14  13   3       43.82       39.98      6.24 o
 -13  13   3        0.60       -0.75      3.65 o
 -12  13   3       98.11       95.87      6.03 o
 -11  13   3       82.41       87.69      4.21 o
 -10  13   3        2.71        2.59      2.06 o
  -9  13   3        6.87        6.24      2.04 o
  -8  13   3       15.08       17.26      3.91 o
  -7  13   3      148.93      132.09      6.20 o
  -6  13   3      140.23      128.24     12.35 o
  -5  13   3        1.18       -0.32      1.21 o
  -4  13   3       56.28       48.24      2.06 o
  -3  13   3      318.30      291.85      4.77 o
  -2  13   3      669.96      658.88      8.41 o
  -1  13   3       19.04       22.62      1.72 o
   0  13   3      490.22      482.75      7.39 o
   1  13   3      550.28      498.20      7.60 o
   2  13   3      101.66      109.68      3.11 o
   3  13   3       52.53       44.42      2.29 o
   4  13   3      116.15      116.29      3.23 o
   5  13   3       45.85       33.08      2.97 o
   6  13   3       64.98       61.95      3.88 o
   7  13   3        4.93        7.06      2.11 o
   8  13   3       27.20       25.71      2.97 o
   9  13   3       41.57       46.19      3.81 o
  10  13   3      470.42      497.00     11.83 o
  11  13   3       31.67       29.51      2.58 o
  12  13   3       33.82       33.74      4.26 o
  13  13   3       13.30       11.05      4.32 o
  14  13   3       11.40       11.77      4.67 o
  15  13   3        0.40       -0.54      4.16 o
 -15  14   3       12.89       14.97      5.21 o
 -14  14   3        8.02       10.12      4.65 o
 -13  14   3       13.27       12.30      4.78 o
 -12  14   3        0.04       -2.06      2.77 o
 -11  14   3        0.13       -0.13      1.91 o
 -10  14   3       18.82       14.85      3.02 o
  -9  14   3        6.26        6.26      2.94 o
  -8  14   3        8.57        5.44      2.64 o
  -7  14   3       43.78       45.64      5.13 o
  -6  14   3      377.71      322.30     14.80 o
  -5  14   3      152.18      165.12      6.80 o
  -4  14   3       32.04       24.57      1.69 o
  -3  14   3       48.56       60.03      2.42 o
  -2  14   3       92.46       62.93      2.50 o
  -1  14   3       42.72       58.20      2.67 o
   0  14   3       88.90       85.93      2.88 o
   1  14   3        1.91        2.63      1.23 o
   2  14   3        0.02       -0.87      1.02 o
   3  14   3      205.10      188.07      4.31 o
   4  14   3       21.26       25.81      2.28 o
   5  14   3      187.06      192.86      6.18 o
   6  14   3       38.18       40.40      3.76 o
   7  14   3       25.82       26.20      2.96 o
   8  14   3        4.64        2.12      2.01 o
   9  14   3      346.52      355.27     10.10 o
  10  14   3      118.06      116.39      5.03 o
  11  14   3        0.38       -1.45      1.72 o
  12  14   3        0.17       -0.91      2.68 o
  13  14   3       23.52       27.23      5.55 o
  14  14   3        0.08       -3.71      3.71 o
 -14  15   3       70.45       78.60      8.58 o
 -13  15   3        5.50       10.71      4.63 o
 -12  15   3      149.69      182.34      8.06 o
 -11  15   3      282.11      293.48      7.36 o
 -10  15   3       64.91       61.30      4.61 o
  -9  15   3       11.89        7.27      2.89 o
  -8  15   3       33.51       44.46      5.13 o
  -7  15   3        6.98        2.77      2.40 o
  -6  15   3       31.70       28.27      3.77 o
  -5  15   3      477.42      450.87     12.44 o
  -4  15   3      129.48      130.66      3.91 o
  -3  15   3       61.47       47.04      2.28 o
  -2  15   3      137.96      112.19      3.11 o
  -1  15   3      446.45      409.04      6.97 o
   0  15   3      115.48      102.12      3.37 o
   1  15   3       88.26       93.14      3.16 o
   2  15   3        2.62        1.86      1.21 o
   3  15   3       17.78       16.26      1.76 o
   4  15   3      348.34      345.82      7.30 o
   5  15   3        0.22       -1.14      3.11 o
   6  15   3        0.54        2.76      2.04 o
   7  15   3       75.54       75.94      4.70 o
   8  15   3       19.35       25.04      3.21 o
   9  15   3        0.05        0.34      2.66 o
  10  15   3       20.49       18.21      2.84 o
  11  15   3       20.91       14.58      2.35 o
  12  15   3        9.64        9.80      2.93 o
  13  15   3       33.14       31.58      5.81 o
  14  15   3       51.77       66.76      7.81 o
 -14  16   3       42.10       31.87      6.42 o
 -13  16   3       47.71       46.03      6.53 o
 -12  16   3       55.88       50.82      5.20 o
 -11  16   3       10.92       12.65      3.09 o
 -10  16   3       11.61        9.71      3.57 o
  -9  16   3      229.68      211.81      8.95 o
  -8  16   3        1.32       -0.82      2.62 o
  -7  16   3      129.72      121.01      6.62 o
  -6  16   3      253.93      250.90      9.19 o
  -5  16   3        5.86        9.42      2.84 o
  -4  16   3      277.40      298.42      5.32 o
  -3  16   3       20.26       26.26      2.30 o
  -2  16   3      671.55      671.28      9.12 o
  -1  16   3      120.01      103.97      3.47 o
   0  16   3      260.32      277.35      5.67 o
   1  16   3      342.72      314.61      6.09 o
   2  16   3       36.02       28.98      2.21 o
   3  16   3      108.85      109.79      3.60 o
   4  16   3        2.13        3.84      2.19 o
   5  16   3      130.90      143.30      5.68 o
   6  16   3       76.60       73.60      4.74 o
   7  16   3        0.67       -1.02      1.97 o
   8  16   3      286.63      287.29      8.67 o
   9  16   3      376.58      400.38      9.28 o
  10  16   3        5.44        8.12      2.64 o
  11  16   3        0.06        4.27      3.53 o
  12  16   3      165.47      163.09      9.42 o
  13  16   3       53.72       66.36      7.62 o
 -13  17   3       46.20       40.40      5.28 o
 -12  17   3      171.08      171.90      8.41 o
 -11  17   3      413.42      395.77     19.09 o
 -10  17   3      111.16      129.76     11.17 o
  -9  17   3       22.99       21.32      3.34 o
  -8  17   3      178.65      188.14     14.00 o
  -7  17   3       55.39       57.78      5.37 o
  -6  17   3       40.68       36.87      4.35 o
  -5  17   3      197.06      196.62      8.30 o
  -4  17   3        7.04        3.77      2.09 o
  -3  17   3       17.03       17.74      1.75 o
  -2  17   3       71.24       62.37      2.96 o
  -1  17   3      132.12      114.27      3.37 o
   0  17   3      512.61      506.37      8.49 o
   1  17   3      469.94      442.35      7.79 o
   2  17   3       24.32       23.27      2.14 o
   3  17   3      121.95      126.41      3.98 o
   4  17   3     1435.57     1422.30     31.40 o
   5  17   3      163.37      148.84      6.09 o
   6  17   3        2.58        0.60      2.06 o
   7  17   3       11.75        7.57      2.67 o
   8  17   3       20.78       17.71      3.93 o
   9  17   3        7.91        4.74      2.35 o
  10  17   3        0.78       -2.46      3.13 o
  11  17   3        1.01       -3.30      3.30 o
  12  17   3      261.49      256.43     11.15 o
  13  17   3       84.65       70.49      8.16 o
 -12  18   3      163.16      187.16     13.81 o
 -11  18   3        1.17       -4.23      4.23 o
 -10  18   3       22.08       11.46      5.85 o
  -9  18   3        1.64       -3.50      4.47 o
  -8  18   3      120.20      123.10      6.21 o
  -7  18   3        1.86        3.91      3.03 o
  -6  18   3      312.11      338.42     11.65 o
  -5  18   3      176.24      158.08     14.76 o
  -4  18   3      107.97      123.45      6.68 o
  -3  18   3      147.44      126.37      3.70 o
  -2  18   3      159.06      140.63      3.87 o
  -1  18   3       46.73       48.81      2.65 o
   0  18   3        0.00        0.53      1.48 o
   1  18   3      130.86      120.19      5.60 o
   2  18   3        1.45        0.66      1.47 o
   3  18   3       42.11       35.69      2.99 o
   4  18   3       78.67       77.47      4.96 o
   5  18   3       42.39       36.96      3.74 o
   6  18   3       25.20       28.28      3.56 o
   7  18   3      189.23      207.70      8.38 o
   8  18   3        0.42        2.31      2.29 o
   9  18   3       20.92       21.14      4.65 o
  10  18   3        0.04       -0.53      3.54 o
  11  18   3       13.26       13.79      6.33 o
  12  18   3       22.39       26.63      5.25 o
 -12  19   3        2.31        9.08      6.08 o
 -11  19   3        0.12        0.43      4.97 o
 -10  19   3      242.57      248.98     15.71 o
  -9  19   3        9.44       12.67      5.79 o
  -8  19   3      136.81      141.15     11.26 o
  -7  19   3      429.62      428.14     19.46 o
  -6  19   3       73.16       82.31      6.81 o
  -5  19   3        0.17       -2.33      2.80 o
  -4  19   3      202.39      215.11      9.08 o
  -3  19   3       37.65       44.39      2.97 o
  -2  19   3       10.90        7.36      1.71 o
  -1  19   3        9.35        2.95      1.55 o
   0  19   3        7.29        6.56      1.70 o
   1  19   3       29.64       26.91      2.51 o
   2  19   3       54.55       56.30      3.26 o
   3  19   3       22.59       24.16      3.34 o
   4  19   3      115.95      118.04      5.71 o
   5  19   3       49.59       47.50      4.32 o
   6  19   3       85.33       76.18      5.45 o
   7  19   3      141.39      177.43     12.96 o
   8  19   3      294.66      319.19     12.24 o
   9  19   3      124.76      136.49     13.08 o
  10  19   3        0.81        0.19      4.02 o
  11  19   3        0.04       -3.66      3.66 o
 -11  20   3        4.42       -1.89      5.08 o
 -10  20   3      107.65      109.89     12.03 o
  -9  20   3        1.46        7.25      5.85 o
  -8  20   3       98.26      104.03     11.33 o
  -7  20   3        1.61       -1.31      4.79 o
  -6  20   3       45.29       47.77      7.78 o
  -5  20   3       30.98       27.30      3.80 o
  -4  20   3       11.18       10.19      3.61 o
  -3  20   3        6.38        5.65      2.20 o
  -2  20   3      254.34      239.44      5.41 o
  -1  20   3      158.70      155.45      4.39 o
   0  20   3       73.10       68.79      3.39 o
   1  20   3       23.72       26.13      2.34 o
   2  20   3       98.74      106.65      3.91 o
   3  20   3        0.35       -2.02      2.02 o
   4  20   3       72.42       67.72      5.07 o
   5  20   3      300.08      347.46     17.91 o
   6  20   3       50.01       43.57      7.66 o
   7  20   3        7.92       14.09      5.63 o
   8  20   3      281.14      272.99     16.70 o
   9  20   3        2.12        2.79      3.80 o
  10  20   3      151.94      177.38     10.00 o
 -10  21   3        3.98        6.04      5.97 o
  -9  21   3       43.87       52.52      9.05 o
  -8  21   3        6.09        3.72      5.85 o
  -7  21   3      210.54      204.96     14.03 o
  -6  21   3       27.44       42.89      7.84 o
  -5  21   3       28.55       31.56      7.11 o
  -4  21   3       86.24       92.91     10.00 o
  -3  21   3        0.10        5.64      4.91 o
  -2  21   3       47.84       50.56      3.07 o
  -1  21   3        2.59        2.29      1.60 o
   0  21   3       91.24       90.23      3.60 o
   1  21   3        2.20       -1.53      1.53 o
   2  21   3      224.51      247.72      7.40 o
   3  21   3      228.87      240.36     14.77 o
   4  21   3      405.38      410.67     19.88 o
   5  21   3      249.58      279.60     16.40 o
   6  21   3        4.63        9.43      5.33 o
   7  21   3        0.19        3.04      3.58 o
   8  21   3       11.84       14.75      4.72 o
   9  21   3        0.48        2.02      3.94 o
  -9  22   3      159.23      161.23     13.78 o
  -8  22   3      452.42      464.31     22.62 o
  -7  22   3       18.71       17.97      6.72 o
  -6  22   3       98.74       89.22     10.81 o
  -5  22   3       82.06       92.29     10.86 o
  -4  22   3       10.28        3.48      4.70 o
  -3  22   3      112.02      126.39     11.94 o
  -2  22   3        0.25        0.81      2.60 o
  -1  22   3        2.92        2.89      2.12 o
   0  22   3       11.59       10.97      3.12 o
   1  22   3       15.09       13.35      2.43 o
   2  22   3       49.80       49.15      5.70 o
   3  22   3       20.77       15.60      6.85 o
   4  22   3        4.48        1.16      3.73 o
   5  22   3      283.07      274.39     11.64 o
   6  22   3      245.01      258.27     11.68 o
   7  22   3      207.59      219.73     11.04 o
   8  22   3       73.27       74.75      8.45 o
  -7  23   3      163.15      137.70     13.37 o
  -6  23   3      125.18      124.52     12.64 o
  -5  23   3        1.52        4.17      5.34 o
  -4  23   3      181.04      194.72     13.57 o
  -3  23   3      233.34      233.20     14.90 o
  -2  23   3        6.26       12.26      5.69 o
  -1  23   3      123.85      124.07      6.83 o
   0  23   3        6.13        1.51      3.89 o
   1  23   3       18.67       17.29      3.65 o
   2  23   3        7.16       11.96      4.26 o
   3  23   3       30.93       38.88      5.76 o
   4  23   3      121.78      128.90      9.19 o
   5  23   3        3.35        4.30      4.09 o
   6  23   3       24.19       20.84      5.00 o
   7  23   3       64.11       77.37      7.84 o
  -5  24   3       47.02       45.92      8.81 o
  -4  24   3       74.30       78.04     10.34 o
  -3  24   3       85.57       73.52     10.11 o
  -2  24   3        0.30        0.86      5.05 o
  -1  24   3       43.96       49.06      5.63 o
   0  24   3        0.10       -1.22      2.88 o
   1  24   3      250.12      248.80     11.22 o
   2  24   3      592.40      597.19     18.29 o
   3  24   3      503.69      504.81     16.71 o
   4  24   3        0.76       -2.47      4.00 o
   5  24   3      214.51      221.17     11.28 o
  -2  25   3        1.55        2.64      5.62 o
  -1  25   3       13.03       10.48      4.59 o
   0  25   3        8.30       11.00      3.73 o
   1  25   3        1.05       -0.87      3.98 o
   2  25   3       38.63       29.11      5.70 o
 -18   0   4       48.18       45.42      6.76 o
 -17   0   4        9.49       15.71      4.97 o
 -16   0   4       11.44       20.17      4.95 o
 -15   0   4       11.61        9.26      3.96 o
 -14   0   4      412.40      387.30     14.52 o
 -13   0   4       41.71       30.28      4.49 o
 -12   0   4       60.48       54.64      5.36 o
 -11   0   4      133.48       78.82      5.45 o
 -10   0   4       81.81       59.29      2.73 o
  -9   0   4     1176.15     1147.66     19.85 o
  -8   0   4     2385.96     2389.84     27.78 o
  -7   0   4      116.98      196.74      5.11 o
  -6   0   4      238.22      263.20      4.02 o
  -5   0   4      225.28      227.26      3.53 o
  -4   0   4      717.26      825.56     10.11 o
  -3   0   4     1187.17     1327.98     22.70 o
  -2   0   4       13.32       21.28      1.99 o
  -1   0   4    10367.05    10413.26    241.64 o
   0   0   4     5998.08       -0.24      0.24 o
   1   0   4      101.82      111.81      3.31 o
   3   0   4      489.36      610.10     14.02 o
   4   0   4      297.14      278.17     13.09 o
   5   0   4      238.64      326.29      4.92 o
   6   0   4      322.11      325.83     12.06 o
   7   0   4       83.68      133.48      3.89 o
   8   0   4       53.72       47.83      2.35 o
   9   0   4        1.07        0.94      1.09 o
  10   0   4        7.77        8.84      1.48 o
  11   0   4        1.33        1.42      1.28 o
  12   0   4        1.63        2.81      2.98 o
  13   0   4      182.71      200.19      7.96 o
  14   0   4       68.52       70.84      5.69 o
  15   0   4       72.79       77.60      8.05 o
  16   0   4        1.69        2.51      4.05 o
  17   0   4        5.31        1.12      4.57 o
 -18   1   4       20.05       21.94      4.00 o
 -17   1   4      448.62      454.75     12.48 o
 -16   1   4      341.33      359.82     18.50 o
 -15   1   4       19.82       18.40      3.18 o
 -14   1   4        0.56       -1.54      1.96 o
 -13   1   4       92.65       88.47      7.24 o
 -12   1   4      370.92      322.78      9.30 o
 -11   1   4      178.24      198.97      4.64 o
 -10   1   4       45.99       24.32      1.85 o
  -9   1   4      220.77      211.00      3.80 o
  -8   1   4       11.32       24.80      0.87 o
  -7   1   4       26.26       20.33      0.77 o
  -6   1   4      303.96      340.36      3.44 o
  -5   1   4     2802.32     3310.46     26.61 o
  -4   1   4     2205.77     2563.43     27.56 o
  -3   1   4       26.20       30.80      1.02 o
  -2   1   4     1865.73     2070.34     28.19 o
  -1   1   4    44350.65    42160.04    683.44 o
   1   1   4      513.54      570.70      8.84 o
   2   1   4      559.14      555.02     11.25 o
   3   1   4       21.23        9.71      0.88 o
   4   1   4     2878.55     3148.93     33.39 o
   5   1   4      527.58      605.68      5.38 o
   6   1   4     2299.36     2384.53     27.90 o
   7   1   4        6.34        3.14      0.53 o
   8   1   4      926.65      899.34     10.40 o
   9   1   4      785.00      760.11      8.68 o
  10   1   4      242.27      191.63      3.34 o
  11   1   4        0.29        1.98      1.10 o
  12   1   4       99.82      117.41      3.32 o
  13   1   4      640.33      667.78     11.94 o
  14   1   4       41.53       33.21      3.74 o
  15   1   4      105.61      117.16      5.58 o
  16   1   4       42.45       36.74      6.97 o
  17   1   4       53.10       60.85      5.51 o
 -18   2   4       76.22       92.10      6.26 o
 -17   2   4       10.59       13.48      3.32 o
 -16   2   4       55.00       46.91     10.86 o
 -15   2   4      303.21      314.52      9.49 o
 -14   2   4      137.36      141.59      7.22 o
 -13   2   4        0.71       -0.26      1.38 o
 -12   2   4        5.34        7.93      1.66 o
 -11   2   4      362.92      368.75      7.08 o
 -10   2   4      426.52      443.65     11.96 o
  -9   2   4      522.66      465.74      6.15 o
  -8   2   4       97.35       95.66      2.20 o
  -7   2   4        1.81        0.86      0.45 o
  -6   2   4     1419.56     1735.46     16.78 o
  -5   2   4      167.63      241.10      3.11 o
  -4   2   4       87.39       92.73      2.34 o
  -3   2   4      679.81      720.18     14.11 o
  -2   2   4      327.87      354.93     11.11 o
  -1   2   4     1704.98     1870.48     31.50 o
   0   2   4       73.79       90.97      2.32 o
   1   2   4      445.16      517.76      8.39 o
   2   2   4      491.00      554.09     10.30 o
   3   2   4      208.81      290.51      4.29 o
   4   2   4     3427.43     3820.69     44.27 o
   5   2   4       50.54       65.75      1.34 o
   6   2   4       11.83       17.65      0.70 o
   7   2   4       85.52       64.15      1.36 o
   8   2   4      181.89      157.75      2.32 o
   9   2   4       23.99       14.76      1.36 o
  10   2   4       45.43       53.78      2.28 o
  11   2   4       33.66       20.57      1.70 o
  12   2   4       90.12      108.49      3.58 o
  13   2   4       81.72       74.13      3.42 o
  14   2   4       19.46       23.48      2.98 o
  15   2   4      104.70      113.99      5.45 o
  16   2   4      175.88      190.14      7.08 o
  17   2   4        3.02        4.46      3.13 o
 -18   3   4       22.28       19.18      3.82 o
 -17   3   4       17.33       14.57      3.53 o
 -16   3   4      213.00      237.95     10.17 o
 -15   3   4        0.17       -0.11      2.33 o
 -14   3   4        5.99        4.42      1.68 o
 -13   3   4        0.10       -1.12      1.38 o
 -12   3   4        0.57        3.33      1.47 o
 -11   3   4       23.33       39.42      2.44 o
 -10   3   4        0.23        0.65      1.17 o
  -9   3   4      197.89      188.88      4.02 o
  -8   3   4        2.11        0.36      0.73 o
  -7   3   4      426.37      434.97      5.47 o
  -6   3   4     1907.42     2184.44     23.07 o
  -5   3   4       70.25       62.85      1.57 o
  -4   3   4      703.19      749.93      8.00 o
  -3   3   4      712.93      597.47      6.97 o
  -2   3   4     1896.97     2182.96     29.84 o
   0   3   4      798.76      953.47     10.71 o
   1   3   4     7029.10     7432.02     98.90 o
   3   3   4       33.72       51.76      1.51 o
   4   3   4       10.86       14.55      0.73 o
   5   3   4     1263.77     1378.11     12.81 o
   6   3   4      881.50      940.28      8.15 o
   7   3   4      980.54      987.60      9.15 o
   8   3   4     1862.11     1846.22     16.17 o
   9   3   4       18.59       15.97      1.26 o
  10   3   4       73.93       56.27      2.48 o
  11   3   4      117.91       98.16      3.08 o
  12   3   4        0.01       -0.24      1.24 o
  13   3   4       54.37       49.59      2.90 o
  14   3   4      432.26      477.44      8.75 o
  15   3   4      127.67      153.19      6.13 o
  16   3   4        6.51       10.51      3.37 o
  17   3   4        4.20        9.93      3.50 o
 -17   4   4       50.29       51.61      4.81 o
 -16   4   4        0.13        0.79      2.65 o
 -15   4   4        1.90        1.40      3.95 o
 -14   4   4      120.07      123.18      4.28 o
 -13   4   4       16.86       11.37      1.91 o
 -12   4   4        9.83        7.72      1.67 o
 -11   4   4        0.51        0.24      1.28 o
 -10   4   4     1559.53     1494.25     18.61 o
  -9   4   4      506.31      463.11      6.30 o
  -8   4   4       89.21      100.29      2.36 o
  -7   4   4      112.85       94.67      3.15 o
  -6   4   4       84.12      107.37      2.71 o
  -5   4   4     1142.68     1259.79     12.54 o
  -4   4   4     2129.12     2569.98     24.38 o
  -3   4   4        9.19       11.18      1.18 o
  -2   4   4     1619.34     1872.77     22.44 o
   0   4   4      732.21      780.27     12.63 o
   1   4   4     3575.26     3725.72    119.58 o
   2   4   4        0.16       -0.50      0.50 o
   3   4   4     3877.90     4118.70     43.10 o
   4   4   4      100.87      149.84      2.57 o
   5   4   4      698.76      693.26      6.67 o
   6   4   4     1292.80     1307.73     11.49 o
   7   4   4       71.62       90.98      1.95 o
   8   4   4     1442.98     1464.94     13.23 o
   9   4   4       49.41       30.97      1.65 o
  10   4   4      348.22      292.57      5.22 o
  11   4   4        4.26        0.61      1.43 o
  12   4   4       78.72       70.01      3.18 o
  13   4   4       12.32        9.86      1.85 o
  14   4   4      184.40      205.75      5.44 o
  15   4   4      264.71      269.05      6.43 o
  16   4   4      159.86      195.28     12.91 o
  17   4   4      143.86      148.35     10.53 o
 -17   5   4       39.02       31.94      4.12 o
 -16   5   4       71.82       83.16      4.82 o
 -15   5   4       37.98       36.54      2.98 o
 -14   5   4       52.01       54.34      3.28 o
 -13   5   4        9.49        9.04      1.93 o
 -12   5   4        1.54       -1.15      1.57 o
 -11   5   4      123.98      114.71      4.55 o
 -10   5   4       22.55       27.57      1.82 o
  -9   5   4       35.78       32.37      2.34 o
  -8   5   4      821.68      862.16     11.57 o
  -7   5   4      996.86      991.24     12.83 o
  -6   5   4     1451.99     1537.11     15.19 o
  -5   5   4      537.74      636.45      6.92 o
  -4   5   4     2107.40     2292.72     21.91 o
  -3   5   4     5909.12     6668.72     76.63 o
  -2   5   4     1577.72     1855.76     25.88 o
  -1   5   4       56.84       63.88      2.20 o
   0   5   4       38.88       39.36      2.04 o
   2   5   4      385.16      403.39      4.94 o
   3   5   4      888.95      906.31     22.12 o
   4   5   4      715.06      847.80      8.50 o
   5   5   4      149.09      138.99      2.01 o
   6   5   4      380.37      350.92      3.97 o
   7   5   4      141.37      159.63      2.64 o
   8   5   4      385.94      387.67      4.93 o
   9   5   4      436.74      455.26      5.33 o
  10   5   4       59.61       61.72      2.49 o
  11   5   4        9.83        5.96      1.47 o
  12   5   4       48.35       49.64      2.79 o
  13   5   4        1.41       -0.29      1.49 o
  14   5   4        5.10        8.07      1.97 o
  15   5   4      174.10      170.12      5.21 o
  16   5   4        0.68       -0.78      3.28 o
  17   5   4        0.41       -1.23      4.45 o
 -17   6   4       11.49        7.29      4.41 o
 -16   6   4       72.43       77.95      4.10 o
 -15   6   4       38.50       33.95      3.57 o
 -14   6   4       97.76       98.41      5.02 o
 -13   6   4       39.50       36.22      3.31 o
 -12   6   4        0.61        1.31      1.76 o
 -11   6   4       54.05       42.55      3.13 o
 -10   6   4      257.04      252.46      7.48 o
  -9   6   4      768.42      668.28      9.66 o
  -8   6   4      157.48      147.82      3.41 o
  -7   6   4       15.98       18.34      1.34 o
  -6   6   4      246.34      214.63      3.32 o
  -5   6   4      521.58      599.65      6.61 o
  -4   6   4      200.00      215.98      3.44 o
  -3   6   4     1344.36     1480.71     16.38 o
  -2   6   4     6838.27     7645.63    128.00 o
  -1   6   4      594.30      588.57      6.62 o
   0   6   4     2371.29     2727.20     24.53 o
   1   6   4        9.26        3.09      0.60 o
   2   6   4      256.25      277.31      3.89 o
   3   6   4       38.93       55.13      1.80 o
   4   6   4     1600.35     1719.34     19.39 o
   5   6   4        1.86        0.31      0.58 o
   6   6   4        0.72       -0.43      0.49 o
   7   6   4      140.71      131.03      2.35 o
   8   6   4      112.26      155.28      2.90 o
   9   6   4      179.49      172.42      3.16 o
  10   6   4       61.36       64.62      3.50 o
  11   6   4       56.12       51.21      3.14 o
  12   6   4      260.16      249.91      6.50 o
  13   6   4      178.42      183.00      4.94 o
  14   6   4      150.94      153.53      4.73 o
  15   6   4       51.28       51.76      4.47 o
  16   6   4        9.32        4.18      3.56 o
  17   6   4       67.92       75.79      8.77 o
 -16   7   4      118.32      128.66      8.23 o
 -15   7   4       86.13       71.38      6.81 o
 -14   7   4       62.61       54.70      3.99 o
 -13   7   4      345.21      356.93      9.21 o
 -12   7   4       30.86       30.68      2.96 o
 -11   7   4      137.76      127.96      4.09 o
 -10   7   4      647.18      639.44      9.54 o
  -9   7   4       90.94       71.51      2.61 o
  -8   7   4        0.66        7.29      1.17 o
  -7   7   4      426.86      357.66      5.74 o
  -6   7   4      816.79      728.94      7.88 o
  -5   7   4      162.15      161.58      2.98 o
  -4   7   4      199.98      205.21      3.11 o
  -3   7   4     1590.91     1595.81     17.71 o
  -2   7   4      396.17      406.11      5.40 o
  -1   7   4      221.72      304.97      3.76 o
   0   7   4      448.78      557.16      6.03 o
   1   7   4     3216.62     3708.23     33.12 o
   2   7   4      241.16      333.81      4.82 o
   3   7   4      459.63      439.70      6.16 o
   4   7   4      586.59      620.84      8.16 o
   5   7   4      398.32      445.95      6.39 o
   6   7   4      560.27      547.39      6.77 o
   7   7   4      722.03      649.06      8.83 o
   8   7   4       11.59       25.76      1.36 o
   9   7   4       22.08       22.19      1.46 o
  10   7   4       22.85       22.71      2.07 o
  11   7   4      165.79      137.21      4.49 o
  12   7   4       11.93       17.79      3.10 o
  13   7   4        0.48       -0.15      4.10 o
  14   7   4       73.02       83.10      5.89 o
  15   7   4      130.20      129.74      8.36 o
  16   7   4        0.45        2.85      2.94 o
  17   7   4       59.08       53.28      7.82 o
 -17   8   4       41.01       39.91      5.67 o
 -16   8   4       74.07       67.21      6.86 o
 -15   8   4      139.32      139.14      8.72 o
 -14   8   4      231.59      232.61     11.03 o
 -13   8   4       66.95       44.27      5.53 o
 -12   8   4        0.41       -1.01      2.86 o
 -11   8   4       52.15       40.77      4.81 o
 -10   8   4      100.87       94.83      3.87 o
  -9   8   4      567.45      500.47      9.59 o
  -8   8   4       73.04       79.97      4.42 o
  -7   8   4      247.71      236.38      6.68 o
  -6   8   4        8.13       25.46      1.41 o
  -5   8   4      256.86      279.72      4.82 o
  -4   8   4      562.18      672.80      8.49 o
  -3   8   4        5.11        2.69      0.75 o
  -2   8   4      156.05      190.67      2.76 o
  -1   8   4      213.78      220.49      3.25 o
   0   8   4      226.24      236.57      3.29 o
   1   8   4       17.63       17.59      0.99 o
   2   8   4     1122.15     1344.35     19.67 o
   3   8   4     1056.15     1087.17     11.77 o
   4   8   4      246.09      233.02      3.72 o
   5   8   4      118.33      124.02      2.56 o
   6   8   4        5.57        1.09      0.95 o
   7   8   4     1539.46     1384.32     16.54 o
   8   8   4      704.04      707.18      9.75 o
   9   8   4      220.23      217.69      4.19 o
  10   8   4       98.36       96.84      3.74 o
  11   8   4      114.31      121.68      5.81 o
  12   8   4      104.96      105.73      5.80 o
  13   8   4       75.01       89.92      5.81 o
  14   8   4        8.09       11.55      3.11 o
  15   8   4      121.40      118.57      8.52 o
  16   8   4        9.70        7.13      4.46 o
 -17   9   4        5.09        8.25      4.45 o
 -16   9   4        5.93        7.33      4.33 o
 -15   9   4        0.90       -1.02      3.53 o
 -14   9   4       14.28        7.96      3.84 o
 -13   9   4       90.67       93.56      7.22 o
 -12   9   4      101.95       94.12      7.25 o
 -11   9   4      189.28      198.26      7.03 o
 -10   9   4       15.19       11.36      2.02 o
  -9   9   4       34.48       31.48      2.66 o
  -8   9   4      698.56      696.22     12.20 o
  -7   9   4      943.27      917.15     17.22 o
  -6   9   4       38.37       49.45      1.92 o
  -5   9   4        3.09        2.35      0.80 o
  -4   9   4        3.10        1.99      0.81 o
  -3   9   4     1189.86     1198.44     17.92 o
  -2   9   4     1454.53     1699.53     16.06 o
  -1   9   4      258.75      244.08      3.42 o
   0   9   4      156.81      139.81      2.46 o
   1   9   4      444.38      421.17      5.53 o
   2   9   4      334.63      317.82      6.20 o
   3   9   4       36.43       53.12      2.35 o
   4   9   4       44.28       77.74      3.74 o
   5   9   4      855.76      810.47     10.55 o
   6   9   4      106.54       88.24      2.79 o
   7   9   4      163.67      158.26      3.77 o
   8   9   4      110.58      106.91      3.20 o
   9   9   4       14.96       18.76      1.97 o
  10   9   4       39.32       36.97      2.15 o
  11   9   4       42.63       44.28      4.38 o
  12   9   4       15.00        9.06      2.91 o
  13   9   4      174.50      181.21      7.76 o
  14   9   4       96.78       91.20      6.38 o
  15   9   4        6.10        4.51      3.91 o
  16   9   4        1.47       -1.85      3.75 o
 -16  10   4       27.20       25.76      5.48 o
 -15  10   4       81.39       92.20      8.28 o
 -14  10   4       18.32       14.35      4.34 o
 -13  10   4       65.72       64.37      6.81 o
 -12  10   4       37.90       38.36      4.90 o
 -11  10   4       97.51       97.65      4.40 o
 -10  10   4      197.03      191.41      5.64 o
  -9  10   4        7.15       16.17      2.22 o
  -8  10   4      266.69      286.00      8.95 o
  -7  10   4       46.65       60.64      3.17 o
  -6  10   4      311.14      297.58      6.65 o
  -5  10   4       16.22       28.09      1.82 o
  -4  10   4      217.05      216.99      4.41 o
  -3  10   4      452.33      486.40      7.58 o
  -2  10   4     1570.41     1498.46     34.58 o
  -1  10   4      193.57      196.73      3.08 o
   0  10   4      429.74      466.45      7.17 o
   1  10   4      287.91      277.71      5.55 o
   3  10   4       20.60       23.08      2.16 o
   4  10   4      422.89      437.33      6.48 o
   5  10   4       57.43       40.34      2.74 o
   6  10   4        1.77        0.17      1.25 o
   7  10   4       15.00        9.53      1.48 o
   8  10   4     1080.79     1112.21     14.30 o
   9  10   4      179.37      170.97      4.22 o
  10  10   4       18.38       17.16      2.33 o
  11  10   4      100.80      118.45      5.99 o
  12  10   4      275.56      288.37      9.71 o
  13  10   4      109.14      121.01      6.76 o
  14  10   4      117.61      124.02      8.67 o
  15  10   4       48.72       42.71      6.22 o
  16  10   4       16.21       11.12      4.94 o
 -16  11   4        3.92       -3.94      3.94 o
 -15  11   4       69.47       63.18      7.26 o
 -14  11   4       52.88       43.43      6.13 o
 -13  11   4      184.00      167.81      9.73 o
 -12  11   4      209.79      204.69     22.00 o
 -11  11   4        0.06        0.02      1.87 o
 -10  11   4      104.58       91.28      4.32 o
  -9  11   4       40.86       33.62      2.84 o
  -8  11   4      155.95      135.99      5.69 o
  -7  11   4      241.83      214.54      5.69 o
  -6  11   4     1020.05      991.38     26.74 o
  -5  11   4       11.66       18.81      1.48 o
  -4  11   4        0.74       -0.02      0.81 o
  -3  11   4      107.69      106.50      4.09 o
  -2  11   4       34.11       24.54      1.47 o
  -1  11   4      108.06      103.46      3.20 o
   0  11   4       59.66       93.05      2.41 o
   1  11   4      102.03      103.82      3.30 o
   2  11   4      779.24      779.21     24.94 o
   3  11   4       34.91       26.23      2.56 o
   4  11   4       32.72       31.43      2.11 o
   5  11   4      555.32      524.58      8.77 o
   6  11   4       14.20        7.95      1.66 o
   7  11   4       60.95       46.12      2.93 o
   8  11   4        2.59        0.83      1.27 o
   9  11   4      320.40      299.07      5.95 o
  10  11   4      205.22      210.92      5.01 o
  11  11   4      447.07      420.08      8.52 o
  12  11   4      115.49      115.76      6.50 o
  13  11   4       35.74       42.58      4.70 o
  14  11   4       57.79       53.12      6.61 o
  15  11   4       20.45       32.98      5.73 o
 -16  12   4        2.45        3.20      4.73 o
 -15  12   4       12.51       13.00      4.90 o
 -14  12   4       13.23        2.85      3.92 o
 -13  12   4        0.05       -2.87      3.16 o
 -12  12   4        3.15        1.87      2.74 o
 -11  12   4       24.78       31.44      3.51 o
 -10  12   4       84.29       89.75      4.51 o
  -9  12   4       18.56       25.45      2.71 o
  -8  12   4        0.06        1.04      2.36 o
  -7  12   4      359.32      313.75      9.54 o
  -6  12   4       13.05       13.01      3.93 o
  -5  12   4       84.24      109.28      3.35 o
  -4  12   4      485.73      345.02      7.55 o
  -3  12   4      311.38      288.06      4.65 o
  -2  12   4     2007.04     2053.24     21.30 o
  -1  12   4       23.79       25.33      2.05 o
   0  12   4     1024.54     1087.74     12.34 o
   1  12   4       32.99       18.31      1.38 o
   2  12   4       31.33       45.86      2.21 o
   3  12   4      523.30      484.18      7.44 o
   4  12   4       79.82       75.38      2.58 o
   5  12   4       19.09       25.32      2.09 o
   6  12   4       41.05       33.00      2.96 o
   7  12   4      448.23      397.62      8.07 o
   8  12   4        3.13        1.86      1.67 o
   9  12   4      270.57      263.29      5.66 o
  10  12   4      243.98      245.45      5.15 o
  11  12   4       49.16       55.40      2.92 o
  12  12   4        1.50        2.16      2.67 o
  13  12   4        0.17        1.30      3.76 o
  14  12   4       29.24       34.15      5.81 o
  15  12   4       68.05       63.23      7.30 o
 -15  13   4      150.95      138.84      9.73 o
 -14  13   4       18.99       10.95      4.55 o
 -13  13   4        0.30        0.78      3.73 o
 -12  13   4       35.40       35.45      7.77 o
 -11  13   4      181.51      190.96      7.21 o
 -10  13   4      208.92      207.20      6.45 o
  -9  13   4       90.27       93.90      4.46 o
  -8  13   4        5.32        1.65      2.40 o
  -7  13   4       21.91       26.71      3.39 o
  -6  13   4      341.57      273.31      8.86 o
  -5  13   4      438.03      357.57      6.02 o
  -4  13   4        6.13        1.53      1.11 o
  -3  13   4       85.65       92.33      2.66 o
  -2  13   4      183.06      179.47      3.66 o
  -1  13   4      408.70      412.92      6.12 o
   0  13   4     1784.83     1703.05     18.34 o
   1  13   4       27.69       43.37      2.01 o
   2  13   4      132.95      115.41      2.95 o
   3  13   4      641.25      647.49      9.29 o
   4  13   4      640.82      619.83      8.99 o
   5  13   4     1056.61     1040.58     18.18 o
   6  13   4       12.49       15.43      2.05 o
   7  13   4       69.79       80.12      4.02 o
   8  13   4      449.24      452.58      9.19 o
   9  13   4       16.03       13.30      2.53 o
  10  13   4        6.00        5.57      1.66 o
  11  13   4       27.32       21.82      2.21 o
  12  13   4        3.50        5.74      3.06 o
  13  13   4        5.09        9.39      4.28 o
  14  13   4       30.88       24.79      5.43 o
  15  13   4       11.84        8.10      4.60 o
 -15  14   4      100.22      104.93      9.45 o
 -14  14   4       41.06       27.75      5.77 o
 -13  14   4       45.01       54.27      6.88 o
 -12  14   4      102.78      109.01      6.54 o
 -11  14   4      264.08      288.70      8.15 o
 -10  14   4       48.51       50.51      3.84 o
  -9  14   4       92.19       82.53      5.95 o
  -8  14   4       18.41       20.91      3.42 o
  -7  14   4      307.02      320.30     10.16 o
  -6  14   4        0.09       -0.29      2.10 o
  -5  14   4        0.54        0.43      1.96 o
  -4  14   4        1.67       -0.02      1.04 o
  -3  14   4      128.32      104.51      2.92 o
  -2  14   4      436.46      385.76      5.98 o
  -1  14   4      124.52      110.02      3.00 o
   0  14   4      173.85      140.97      3.43 o
   1  14   4      414.93      393.13      6.72 o
   2  14   4       26.87       49.89      2.37 o
   3  14   4      145.13      127.85      4.52 o
   4  14   4       50.03       51.48      5.15 o
   5  14   4      925.11      866.88     16.12 o
   6  14   4      136.53      150.99      7.28 o
   7  14   4      388.88      388.20      8.36 o
   8  14   4        9.80       16.51      2.40 o
   9  14   4        2.64        0.23      1.89 o
  10  14   4        0.21       -0.38      1.76 o
  11  14   4       16.17       18.28      2.17 o
  12  14   4        0.21        2.95      3.70 o
  13  14   4        5.30        4.89      4.03 o
  14  14   4        0.64       -2.02      4.01 o
 -14  15   4       77.70       81.08      8.54 o
 -13  15   4        3.11        0.54      3.20 o
 -12  15   4      146.19      136.45     10.13 o
 -11  15   4      241.86      269.39      8.66 o
 -10  15   4       10.53       12.22      3.35 o
  -9  15   4       19.36       20.86      4.41 o
  -8  15   4       78.54       76.77      5.88 o
  -7  15   4       44.86       64.93      5.25 o
  -6  15   4      102.15       85.74      5.80 o
  -5  15   4      333.28      284.29     24.21 o
  -4  15   4        4.77        3.18      1.24 o
  -3  15   4       12.06       16.16      1.64 o
  -2  15   4       14.68       15.85      1.60 o
  -1  15   4     1187.19     1172.75     13.78 o
   0  15   4     1109.96     1055.75     12.73 o
   1  15   4       14.12       17.25      1.81 o
   2  15   4       17.42       15.31      1.72 o
   3  15   4       18.26       18.72      1.68 o
   4  15   4        8.99        8.03      1.61 o
   5  15   4        3.63        2.67      1.68 o
   6  15   4      112.07      108.68      4.34 o
   7  15   4        0.27        0.01      2.26 o
   8  15   4      150.00      161.07      5.47 o
   9  15   4      124.90      129.28      4.58 o
  10  15   4      384.78      397.59      8.24 o
  11  15   4      110.62      120.17      4.21 o
  12  15   4       32.54       43.35      4.13 o
  13  15   4       43.57       34.71      6.01 o
  14  15   4       51.63       40.65      6.60 o
 -14  16   4       18.58       18.14      5.48 o
 -13  16   4       18.78       16.45      4.11 o
 -12  16   4       67.55       61.50      6.47 o
 -11  16   4       42.79       40.41      7.28 o
 -10  16   4       36.38       32.98      4.62 o
  -9  16   4        1.83        0.42      2.78 o
  -8  16   4       24.92       20.80      5.99 o
  -7  16   4       37.26       37.54      4.44 o
  -6  16   4      106.40       81.74      5.93 o
  -5  16   4      171.88      194.87      8.02 o
  -4  16   4      177.81      184.50      4.15 o
  -3  16   4      111.99      112.12      3.25 o
  -2  16   4      147.20      147.03      3.71 o
  -1  16   4      314.94      252.19      5.08 o
   0  16   4      318.97      286.17      5.36 o
   1  16   4       51.35       48.61      3.12 o
   2  16   4       18.53       19.15      1.95 o
   3  16   4      114.77      120.99      3.76 o
   4  16   4      403.65      420.21      8.72 o
   5  16   4        7.45        8.79      2.05 o
   6  16   4       49.57       39.23      3.18 o
   7  16   4      179.75      179.11      5.78 o
   8  16   4      168.13      171.03      5.91 o
   9  16   4      167.33      178.81      5.54 o
  10  16   4      261.16      291.90      7.10 o
  11  16   4       57.39       50.37     11.93 o
  12  16   4       11.17       12.63      3.90 o
  13  16   4      142.13      141.98     10.19 o
 -13  17   4      278.31      284.76     18.94 o
 -12  17   4       41.34       31.40      9.27 o
 -11  17   4        0.83       -1.78      4.45 o
 -10  17   4       37.11       31.28      6.79 o
  -9  17   4        0.02        0.52      2.76 o
  -8  17   4       19.56       12.17      3.39 o
  -7  17   4        0.00       -0.67      2.77 o
  -6  17   4      104.80      109.54      6.53 o
  -5  17   4      166.58      148.58      7.08 o
  -4  17   4       29.69       31.14      2.67 o
  -3  17   4       50.40       54.38      2.70 o
  -2  17   4      208.86      215.53      5.55 o
  -1  17   4      222.66      235.02      5.78 o
   0  17   4       62.20       50.67      3.41 o
   1  17   4        8.83       11.99      1.72 o
   2  17   4      131.64      143.32      4.22 o
   3  17   4       16.28       15.80      1.96 o
   4  17   4       24.11       27.05      3.30 o
   5  17   4        0.34        1.81      1.79 o
   6  17   4      148.30      150.04      5.37 o
   7  17   4       49.05       59.78      4.03 o
   8  17   4       22.65       23.68      2.71 o
   9  17   4      530.75      553.98     11.28 o
  10  17   4      310.24      338.56     10.25 o
  11  17   4      294.85      313.00     12.12 o
  12  17   4       42.16       54.05      6.38 o
  13  17   4      187.78      172.33     11.36 o
 -12  18   4       32.15       21.92      7.10 o
 -11  18   4        3.34        2.21      5.17 o
 -10  18   4       16.59       26.49      6.90 o
  -9  18   4       36.18       47.96      7.89 o
  -8  18   4       93.56       94.89      7.08 o
  -7  18   4        1.46       -0.38      3.81 o
  -6  18   4       20.09       20.85      3.86 o
  -5  18   4       39.74       29.70      4.27 o
  -4  18   4        3.55        4.03      4.06 o
  -3  18   4       30.39       30.34      2.26 o
  -2  18   4      226.17      210.21      4.78 o
  -1  18   4       35.66       45.12      2.60 o
   0  18   4      116.87      121.09      3.71 o
   1  18   4        0.34       -0.74      1.37 o
   2  18   4       35.07       25.74      2.20 o
   3  18   4        1.23       -0.12      1.70 o
   4  18   4        1.73       -0.37      2.07 o
   5  18   4        7.58        3.84      2.40 o
   6  18   4       26.94       19.50      2.75 o
   7  18   4      184.89      196.32      5.79 o
   8  18   4       53.30       50.15      4.79 o
   9  18   4      185.26      187.74      8.88 o
  10  18   4      103.04       92.84      7.67 o
  11  18   4        2.55       10.64      4.37 o
  12  18   4       10.38       13.23      4.68 o
 -11  19   4       30.11       36.32      7.98 o
 -10  19   4      131.78      152.81     12.65 o
  -9  19   4       30.75       17.75      6.47 o
  -8  19   4       75.77       96.88     10.47 o
  -7  19   4      219.66      260.65     14.83 o
  -6  19   4        1.92       -0.09      2.82 o
  -5  19   4       27.76       25.26      4.12 o
  -4  19   4       44.36       47.81      5.06 o
  -3  19   4      183.18      205.27      6.11 o
  -2  19   4      603.67      613.63      9.24 o
  -1  19   4      354.38      375.68      6.84 o
   0  19   4       85.72      102.11      3.66 o
   1  19   4       64.23       73.14      3.36 o
   2  19   4       47.58       51.79      2.95 o
   3  19   4       64.83       59.00      4.86 o
   4  19   4      183.94      160.37      5.89 o
   5  19   4       42.99       50.79      4.32 o
   6  19   4       20.75       23.26      3.14 o
   7  19   4       53.39       56.95      6.31 o
   8  19   4        4.62        4.72      3.15 o
   9  19   4        8.33        6.19      3.95 o
  10  19   4      165.53      167.78      9.56 o
  11  19   4       49.67       53.38      6.62 o
 -11  20   4       78.34       76.64     10.63 o
 -10  20   4        1.53        1.71      5.07 o
  -9  20   4      278.40      297.50     16.90 o
  -8  20   4      382.16      416.03     20.21 o
  -7  20   4      801.56      794.09     29.41 o
  -6  20   4       88.46       86.30      9.71 o
  -5  20   4       99.15       91.05      9.88 o
  -4  20   4       65.02       84.37      6.66 o
  -3  20   4       22.14       27.74      2.99 o
  -2  20   4       71.15       78.46      3.58 o
  -1  20   4       17.11       22.64      2.30 o
   0  20   4       34.42       32.93      3.21 o
   1  20   4       39.66       38.58      2.81 o
   2  20   4        6.75        4.29      1.80 o
   3  20   4       10.99       12.78      2.61 o
   4  20   4       10.03       15.02      2.82 o
   5  20   4       14.86       13.59      3.94 o
   6  20   4       67.17       67.13      6.71 o
   7  20   4       30.43       28.28      7.63 o
   8  20   4      169.13      167.46      9.25 o
   9  20   4       33.35       38.48      5.73 o
  10  20   4        5.75        4.87      7.59 o
 -10  21   4        0.04        2.33      5.82 o
  -9  21   4       26.12       42.24      8.79 o
  -8  21   4       46.10       49.53      8.69 o
  -7  21   4      124.05      118.22     12.05 o
  -6  21   4        0.06       -0.26      4.35 o
  -5  21   4       35.30       41.43      7.44 o
  -4  21   4      110.88      100.36     10.47 o
  -3  21   4      179.33      178.98     12.37 o
  -2  21   4       38.35       50.55      3.11 o
  -1  21   4      200.05      208.40      8.10 o
   0  21   4      115.14      107.57      4.19 o
   1  21   4       99.24       92.06      4.56 o
   2  21   4      151.69      144.61      5.96 o
   3  21   4       66.89       68.15      8.96 o
   4  21   4       53.39       52.77      6.15 o
   5  21   4       35.85       31.52      5.29 o
   6  21   4       17.21       16.26      4.43 o
   7  21   4        0.24        3.38      3.96 o
   8  21   4        2.70        6.06      3.99 o
   9  21   4       30.08       41.51      7.33 o
  -8  22   4       31.21       46.50      8.98 o
  -7  22   4       16.26       25.31      6.90 o
  -6  22   4      163.88      213.51     14.53 o
  -5  22   4      247.49      261.10     15.52 o
  -4  22   4       44.61       45.96      8.16 o
  -3  22   4        1.84        1.13      4.82 o
  -2  22   4       11.98       12.78      3.30 o
  -1  22   4       24.90       31.71      3.42 o
   0  22   4        8.82        4.41      2.84 o
   1  22   4        0.53       -1.46      2.18 o
   2  22   4        5.09        8.52      3.89 o
   3  22   4        4.65       -0.79      6.94 o
   4  22   4       32.90       30.94      5.34 o
   5  22   4      104.14      110.72      8.59 o
   6  22   4      104.78       97.61      8.14 o
   7  22   4        8.65       14.88      4.85 o
   8  22   4        0.00       -2.08      3.73 o
  -7  23   4        1.36       -4.51      4.51 o
  -6  23   4        0.01        5.14      5.85 o
  -5  23   4        7.00        6.56      5.38 o
  -4  23   4        1.65        2.45      5.31 o
  -3  23   4      160.11      166.70     12.97 o
  -2  23   4      412.04      438.72     14.47 o
  -1  23   4       55.21       66.98      5.35 o
   0  23   4       59.17       55.71      5.02 o
   1  23   4        9.02       16.37      4.37 o
   2  23   4       57.77       64.70      8.73 o
   3  23   4       20.80       18.91      4.69 o
   4  23   4       13.04        6.16      4.06 o
   5  23   4      137.01      145.55      9.31 o
   6  23   4      122.62      119.06      9.11 o
  -5  24   4      139.59      174.64     13.94 o
  -4  24   4      296.79      317.94     18.25 o
  -3  24   4      157.46      154.29     12.49 o
  -2  24   4       28.51       27.11      7.37 o
  -1  24   4       60.57       59.40      5.25 o
   0  24   4        0.47        2.05      2.95 o
   1  24   4       42.54       41.03      6.03 o
   2  24   4       93.92      102.02      8.49 o
   3  24   4        0.42       -2.09      3.90 o
   4  24   4        1.90        1.87      4.07 o
   5  24   4        7.10       12.91      5.04 o
  -1  25   4      256.01      278.64      9.76 o
   0  25   4        6.52        7.59      3.49 o
   1  25   4       59.57       51.47      6.65 o
 -18   1   5       30.05       27.01      4.18 o
 -17   1   5        1.13        0.22      2.86 o
 -16   1   5       23.26       21.15      4.15 o
 -15   1   5      120.68      115.26      6.02 o
 -14   1   5       47.03       45.45      3.87 o
 -13   1   5       96.63       75.91      4.25 o
 -12   1   5       52.83       50.60      2.57 o
 -11   1   5       42.10       45.09      2.70 o
 -10   1   5     1381.27     1363.42     19.43 o
  -9   1   5      488.20      445.56      5.67 o
  -8   1   5       41.72       41.21      1.12 o
  -7   1   5      261.78      276.33      3.06 o
  -6   1   5        0.77        2.47      0.46 o
  -5   1   5      511.13      527.51      4.96 o
  -4   1   5     1328.98     1623.30     15.70 o
  -3   1   5      866.64      870.10      8.87 o
  -2   1   5      446.85      442.33      4.93 o
  -1   1   5     2914.68     3115.50     47.69 o
   1   1   5     2227.40     1538.16    158.97 o
   2   1   5      243.64      139.26     20.76 o
   3   1   5      686.33      732.51      7.58 o
   4   1   5       33.28       28.77      1.09 o
   5   1   5      713.86      719.58      6.74 o
   6   1   5     1049.51      965.04      9.46 o
   7   1   5      531.22      565.74      5.74 o
   8   1   5      114.69      112.95      2.48 o
   9   1   5      935.26      848.06      9.59 o
  10   1   5      922.54      842.68      9.70 o
  11   1   5       69.63       57.10      2.49 o
  12   1   5       78.19       87.27      3.52 o
  13   1   5      724.42      767.73     13.09 o
  14   1   5      151.07      182.90      6.79 o
  15   1   5       43.22       38.32      4.27 o
  16   1   5        7.26        2.88      6.16 o
  17   1   5        3.54        0.12      3.10 o
 -18   2   5        7.06        4.10      4.39 o
 -17   2   5       94.75       90.01      5.95 o
 -16   2   5      215.03      228.86     16.57 o
 -15   2   5      301.90      326.25     16.82 o
 -14   2   5        0.20       -1.38      1.98 o
 -13   2   5       80.12       86.58      3.67 o
 -12   2   5      105.24       93.71      5.85 o
 -11   2   5      968.69      854.45     13.39 o
 -10   2   5       75.62       95.82      3.21 o
  -9   2   5      461.99      461.64      6.19 o
  -8   2   5        0.19        1.63      0.67 o
  -7   2   5       66.65       75.38      1.68 o
  -6   2   5     3129.81     3246.33     30.65 o
  -5   2   5     1528.87     1868.26     18.11 o
  -4   2   5        4.91        2.19      0.62 o
  -3   2   5     5114.22     5546.95     51.34 o
  -2   2   5      240.53      249.92      3.62 o
  -1   2   5        0.38        5.18      0.84 o
   2   2   5      572.72      512.50     12.92 o
   3   2   5      999.06     1117.41      9.76 o
   4   2   5      473.85      586.28      5.94 o
   5   2   5      378.25      471.26      4.80 o
   6   2   5        3.08        1.21      0.41 o
   7   2   5      193.90      201.76      3.27 o
   8   2   5       37.09       35.75      1.24 o
   9   2   5      166.87      156.93      4.35 o
  10   2   5       53.14       44.63      2.23 o
  11   2   5      201.13      207.10      4.46 o
  12   2   5       61.83       64.01      2.98 o
  13   2   5        0.59        0.61      1.41 o
  14   2   5      125.86      126.78      5.43 o
  15   2   5       53.26       44.26      4.33 o
  16   2   5       52.95       63.77     11.82 o
  17   2   5        0.28       -2.83      2.83 o
 -17   3   5      127.66      126.93      6.51 o
 -16   3   5       16.24       19.15      3.43 o
 -15   3   5       63.56       67.44      4.76 o
 -14   3   5       11.22        9.06      1.89 o
 -13   3   5      191.24      192.35      5.10 o
 -12   3   5        7.12        3.80      1.45 o
 -11   3   5       17.22       19.89      1.94 o
 -10   3   5      200.24      206.14      4.83 o
  -9   3   5     1300.15     1241.02     14.03 o
  -8   3   5       76.18       55.88      3.51 o
  -7   3   5      458.36      491.92      6.21 o
  -6   3   5      823.15      772.69      8.20 o
  -5   3   5       29.16       21.03      1.11 o
  -4   3   5     1431.62     1738.03     16.90 o
  -3   3   5     1402.19     1536.69     15.02 o
  -2   3   5     1312.37     1392.19     32.49 o
   0   3   5     3619.11     2035.45     48.60 o
   1   3   5     2213.04     1433.62     34.59 o
   2   3   5      583.46      621.25      7.60 o
   3   3   5     7379.77     7989.67     64.39 o
   4   3   5      408.48      412.16      4.72 o
   5   3   5      272.29      230.41      3.09 o
   6   3   5      274.18      291.79      5.70 o
   7   3   5      191.79      171.86      2.83 o
   8   3   5        3.09        4.24      0.78 o
   9   3   5      402.14      369.53      5.36 o
  10   3   5      268.35      247.24      4.78 o
  11   3   5      180.14      171.16      4.05 o
  12   3   5      238.43      242.64      5.11 o
  13   3   5      230.80      243.91      5.77 o
  14   3   5      417.46      426.58      8.54 o
  15   3   5       65.38       65.35      4.58 o
  16   3   5      213.83      212.88      8.59 o
  17   3   5       24.14       33.06      4.84 o
 -17   4   5       13.83       17.44      3.55 o
 -16   4   5        9.12        1.41      2.68 o
 -15   4   5      123.72      136.53      6.09 o
 -14   4   5      124.59      122.92     10.77 o
 -13   4   5      148.85      157.27      4.66 o
 -12   4   5      131.71      145.66      4.37 o
 -11   4   5       20.39       25.30      2.13 o
 -10   4   5      236.23      272.97      5.06 o
  -9   4   5      212.99      220.68      4.45 o
  -8   4   5     1223.24     1254.04     14.09 o
  -7   4   5      166.79      136.95      2.93 o
  -6   4   5      311.98      324.58      4.15 o
  -5   4   5      197.70      168.37      2.98 o
  -4   4   5      222.58      283.25      3.66 o
  -3   4   5     2204.41     2436.01     23.25 o
  -2   4   5     1011.90     1132.01     16.51 o
  -1   4   5     1155.96     1162.07     14.62 o
   0   4   5    10871.00    11485.07    131.77 o
   1   4   5     9495.73    10278.72    136.63 o
   2   4   5       96.28       78.57      2.53 o
   3   4   5      700.63      757.33      6.87 o
   4   4   5      748.49      870.03      8.71 o
   5   4   5     1444.23     1743.61     15.10 o
   6   4   5      623.58      640.10      7.58 o
   7   4   5      173.57      178.04      2.88 o
   8   4   5      136.88      121.58      2.35 o
   9   4   5        5.29        3.21      1.00 o
  10   4   5      261.92      271.81      5.07 o
  11   4   5      277.18      274.27      5.30 o
  12   4   5      443.38      444.78      9.22 o
  13   4   5        7.59        8.58      1.87 o
  14   4   5      400.97      460.60      8.77 o
  15   4   5      324.74      313.23      7.93 o
  16   4   5      138.29      158.48      7.50 o
  17   4   5        0.82        2.26      3.30 o
 -17   5   5       87.85       97.15     18.69 o
 -16   5   5        4.74        2.79      2.65 o
 -15   5   5      338.64      360.15      7.89 o
 -14   5   5        3.91        3.76      1.86 o
 -13   5   5        3.64        0.73      1.59 o
 -12   5   5        0.69        0.67      2.28 o
 -11   5   5        0.63       -1.14      1.52 o
 -10   5   5        0.95       -1.50      1.50 o
  -9   5   5      376.19      321.60      6.70 o
  -8   5   5     1215.28     1200.61     15.43 o
  -7   5   5      218.95      192.61      2.98 o
  -6   5   5     1615.29     1542.83     15.37 o
  -5   5   5       61.50       69.15      1.62 o
  -4   5   5        3.18        0.53      0.61 o
  -3   5   5      110.11       82.41      3.53 o
  -2   5   5     5237.58     5756.26     76.98 o
  -1   5   5      331.06      353.52      4.47 o
   0   5   5     1874.23     2123.29     20.94 o
   1   5   5     1215.71     1243.30     26.65 o
   2   5   5     2634.12     2782.87     29.81 o
   3   5   5     1731.97     1925.04     21.22 o
   4   5   5      190.24      257.55      2.91 o
   5   5   5      268.01      245.60      3.61 o
   6   5   5       38.22       30.01      1.25 o
   7   5   5        0.00        1.07      0.65 o
   8   5   5       78.20       87.85      2.07 o
   9   5   5        3.07        4.79      1.05 o
  10   5   5        1.05        1.33      1.13 o
  11   5   5      185.09      174.88      4.31 o
  12   5   5        9.33        6.22      1.64 o
  13   5   5       17.50       21.02      2.24 o
  14   5   5       33.32       28.51      3.56 o
  15   5   5       34.04       34.58      2.94 o
  16   5   5      119.95      128.82      6.68 o
  17   5   5      108.76      107.16     10.29 o
 -17   6   5      128.07      127.84      9.31 o
 -16   6   5       63.50       63.49      3.74 o
 -15   6   5      152.88      165.76      6.27 o
 -14   6   5      852.55      920.74     18.38 o
 -13   6   5      252.54      293.74      8.86 o
 -12   6   5      284.00      309.50      8.25 o
 -11   6   5      111.17      116.13      4.66 o
 -10   6   5       34.20       31.00      1.99 o
  -9   6   5      451.54      455.75      7.30 o
  -8   6   5     1376.85     1318.01     16.80 o
  -7   6   5       64.94       87.77      2.60 o
  -6   6   5      183.68      204.66      3.10 o
  -5   6   5       18.85       13.67      0.87 o
  -4   6   5       10.49       13.28      1.69 o
  -3   6   5     2059.31     2509.53     30.13 o
  -2   6   5     1474.27     1558.38     47.93 o
  -1   6   5      114.66      146.45      2.52 o
   0   6   5     1870.46     2292.92     22.62 o
   1   6   5      251.52      350.35      5.56 o
   2   6   5     1211.37     1471.57     15.11 o
   3   6   5      424.75      466.01      6.42 o
   4   6   5       17.54       35.93      1.56 o
   5   6   5       96.03      101.65      2.05 o
   6   6   5       11.07       11.03      0.95 o
   7   6   5      994.62     1039.38     10.68 o
   8   6   5      143.34      113.29      2.52 o
   9   6   5        3.05        8.88      1.12 o
  10   6   5      288.09      265.59      5.71 o
  11   6   5        3.49        0.05      1.46 o
  12   6   5       39.12       39.36      3.38 o
  13   6   5       20.24       19.74      2.17 o
  14   6   5      117.42      124.08      4.39 o
  15   6   5       40.05       40.62      4.21 o
  16   6   5       74.71       91.22      5.71 o
  17   6   5       77.27       55.24      7.87 o
 -16   7   5      194.23      224.26     10.54 o
 -15   7   5        6.81        3.17      3.55 o
 -14   7   5       11.43       11.79      2.64 o
 -13   7   5      199.31      222.92      8.86 o
 -12   7   5      252.04      258.03      9.72 o
 -11   7   5       11.32       12.58      1.82 o
 -10   7   5        6.36        7.24      1.41 o
  -9   7   5      131.81      109.49      3.13 o
  -8   7   5       42.26       43.02      2.07 o
  -7   7   5       28.65       18.32      1.37 o
  -6   7   5      209.73      191.77      2.92 o
  -5   7   5      556.21      576.46      7.47 o
  -4   7   5     1154.44     1245.37     14.19 o
  -3   7   5       70.41      110.82      2.50 o
  -2   7   5       92.00       86.25      3.47 o
  -1   7   5       60.09       44.82      1.69 o
   0   7   5     2303.06     2664.04     26.17 o
   1   7   5     1886.67     2141.12     21.38 o
   2   7   5     1520.36     1527.95     23.92 o
   3   7   5     2636.75     3002.96     27.33 o
   4   7   5        2.66        4.55      0.97 o
   5   7   5      950.65      924.67      9.59 o
   6   7   5      387.05      352.74      4.97 o
   7   7   5      318.75      346.01      7.45 o
   8   7   5      678.84      637.06      8.94 o
   9   7   5       36.87       29.74      1.56 o
  10   7   5        7.28        3.70      1.32 o
  11   7   5       11.15        8.34      2.51 o
  12   7   5       58.34       50.21      4.48 o
  13   7   5        8.50        3.88      2.68 o
  14   7   5       22.32       22.25      5.92 o
  15   7   5       18.15       20.37      5.02 o
  16   7   5       95.82      105.06      6.18 o
 -17   8   5       73.43       76.49      7.18 o
 -16   8   5       15.13       14.48      4.35 o
 -15   8   5        8.18        4.65      3.89 o
 -14   8   5       89.59       76.92      7.02 o
 -13   8   5      624.84      645.73     20.56 o
 -12   8   5      133.39      139.83      8.33 o
 -11   8   5       24.62       30.86      6.47 o
 -10   8   5       47.65       46.73      3.07 o
  -9   8   5     1021.42     1028.83     16.67 o
  -8   8   5       54.95       36.79      2.65 o
  -7   8   5        1.66        1.10      1.56 o
  -6   8   5      806.25      830.01     10.23 o
  -5   8   5       20.25       20.44      1.33 o
  -4   8   5      259.54      277.15      4.43 o
  -3   8   5       63.26       50.82      2.01 o
  -2   8   5     1406.22     1651.91     16.87 o
  -1   8   5       32.24       26.86      1.26 o
   0   8   5      359.23      470.71      5.50 o
   1   8   5        0.15        1.36      1.16 o
   2   8   5      867.29      967.60     12.68 o
   3   8   5     3368.27     3448.54     31.28 o
   4   8   5        0.09        4.16      0.76 o
   5   8   5      596.09      554.14      6.47 o
   6   8   5       15.04       14.82      1.30 o
   7   8   5      152.29      161.26      3.44 o
   8   8   5      149.25      144.16      3.65 o
   9   8   5      453.86      457.91      7.34 o
  10   8   5        0.18       -0.81      1.19 o
  11   8   5        0.03        1.92      2.08 o
  12   8   5       21.37       19.82      3.25 o
  13   8   5      204.50      210.83      8.36 o
  14   8   5        1.04       -3.05      3.05 o
  15   8   5      109.88      115.38      8.27 o
  16   8   5      163.23      189.47     10.65 o
 -16   9   5      150.01      171.58      9.99 o
 -15   9   5       35.84       37.09      5.64 o
 -14   9   5       16.83       13.02      4.18 o
 -13   9   5      141.60      143.21      8.67 o
 -12   9   5        0.99        1.70      3.21 o
 -11   9   5      552.54      548.99     13.23 o
 -10   9   5       19.65       14.42      2.13 o
  -9   9   5      301.41      242.19      6.23 o
  -8   9   5        0.53        1.60      1.70 o
  -7   9   5      409.37      375.79      8.93 o
  -6   9   5      148.97      127.78      2.97 o
  -5   9   5       90.10      100.00      2.59 o
  -4   9   5       13.17       16.66      1.42 o
  -3   9   5        9.20        4.04      2.00 o
  -2   9   5        4.71        0.88      0.65 o
  -1   9   5      776.94      828.28      9.39 o
   0   9   5     1008.53     1117.44     11.28 o
   1   9   5     2052.94     2004.51     18.95 o
   3   9   5      133.36      142.37      3.11 o
   4   9   5        1.20        2.87      0.78 o
   5   9   5       65.43       58.04      2.48 o
   6   9   5      727.84      717.28      8.93 o
   7   9   5      227.71      207.72      4.07 o
   8   9   5     1237.63     1082.23     12.72 o
   9   9   5        6.22        4.59      1.43 o
  10   9   5       14.88       13.10      1.74 o
  11   9   5      381.17      387.42     11.26 o
  12   9   5       20.14       24.33      3.62 o
  13   9   5       33.49       19.72      3.61 o
  14   9   5       22.90       27.70      4.99 o
  15   9   5        0.59       -2.07      3.48 o
  16   9   5       92.41       77.21      7.74 o
 -16  10   5        1.18       -0.45      3.85 o
 -15  10   5        4.83        1.81      3.69 o
 -14  10   5      315.08      345.99     14.38 o
 -13  10   5      287.49      322.02     13.64 o
 -12  10   5       42.54       43.94      5.81 o
 -11  10   5       20.69       14.45      2.36 o
 -10  10   5        3.02        1.57      1.81 o
  -9  10   5      129.95      122.94      4.53 o
  -8  10   5     1348.33     1219.99     19.42 o
  -7  10   5     3437.29     3490.80     48.53 o
  -6  10   5      567.13      550.74      8.67 o
  -5  10   5      368.48      374.83      6.55 o
  -4  10   5       42.40       70.68      5.04 o
  -3  10   5     2658.59     2683.91     37.71 o
  -2  10   5     1662.05     1833.09     38.10 o
  -1  10   5        7.65       11.77      1.12 o
   0  10   5       97.15      128.75      2.52 o
   1  10   5     1121.80     1006.49     10.51 o
   3  10   5      154.28      145.11      4.14 o
   4  10   5       30.18       31.34      1.80 o
   5  10   5      555.96      570.46      7.63 o
   6  10   5      487.33      513.25      8.10 o
   7  10   5        5.33        6.05      1.26 o
   8  10   5       26.72       33.64      2.06 o
   9  10   5      701.94      657.26      9.78 o
  10  10   5      242.16      239.91      5.31 o
  11  10   5      104.35      109.97      6.00 o
  12  10   5        0.53       -2.05      2.42 o
  13  10   5       10.38        7.63      3.05 o
  14  10   5        0.70        1.48      3.71 o
  15  10   5      104.23      122.38      8.96 o
  16  10   5      287.40      304.19     13.94 o
 -16  11   5       14.28       10.63      5.02 o
 -15  11   5       60.33       57.20      6.96 o
 -14  11   5       21.41       28.93      5.43 o
 -13  11   5       12.50       12.81      4.15 o
 -12  11   5      252.73      244.93      8.60 o
 -11  11   5      101.28      106.34      4.70 o
 -10  11   5       17.85       11.57      3.26 o
  -9  11   5       63.41       45.27      3.23 o
  -8  11   5       15.98        7.13      3.10 o
  -7  11   5      339.90      317.30      7.38 o
  -6  11   5      131.58      107.79      6.14 o
  -5  11   5       55.72       22.58      1.65 o
  -4  11   5       55.58       49.87      2.16 o
  -3  11   5      176.56      145.37      3.40 o
  -2  11   5      106.45       92.41      2.73 o
  -1  11   5       22.87        6.51      1.06 o
   0  11   5        0.15        1.84      0.78 o
   1  11   5      161.66      166.23      3.10 o
   2  11   5      561.83      711.67      8.15 o
   3  11   5      428.55      448.41      5.86 o
   4  11   5       76.40       68.50      2.16 o
   5  11   5       90.20      105.02      2.89 o
   6  11   5      322.78      275.47      5.71 o
   7  11   5      103.85       95.62      3.31 o
   8  11   5      181.39      192.86      5.08 o
   9  11   5       10.85        9.18      1.56 o
  10  11   5       76.42       77.20      3.48 o
  11  11   5      259.13      272.60      8.78 o
  12  11   5      147.75      168.19     15.50 o
  13  11   5       78.89       84.83      7.74 o
  14  11   5        0.37       -0.52      3.38 o
  15  11   5       86.65      106.08      8.57 o
 -15  12   5      104.27      111.02      8.90 o
 -14  12   5        9.48        5.62      4.17 o
 -13  12   5        0.32       -0.53      3.46 o
 -12  12   5      393.01      399.47     18.12 o
 -11  12   5      244.97      261.36      7.43 o
 -10  12   5       13.60       15.60      2.49 o
  -9  12   5        0.40        1.96      2.08 o
  -8  12   5      143.31      145.75      5.01 o
  -7  12   5      190.86      205.01     12.54 o
  -6  12   5      111.63      115.35      5.51 o
  -5  12   5      106.31      105.96      3.02 o
  -4  12   5       91.07       77.99      2.62 o
  -3  12   5      311.57      322.65      6.14 o
  -2  12   5      150.55      116.99      2.91 o
  -1  12   5      248.34      275.29      4.61 o
   0  12   5        7.12       15.90      1.25 o
   1  12   5      249.71      222.00      3.76 o
   2  12   5      775.44      801.05      9.10 o
   3  12   5      161.24      175.24      3.37 o
   4  12   5      202.02      189.75      3.58 o
   5  12   5      601.39      626.27      9.91 o
   6  12   5        0.27       -1.20      1.20 o
   7  12   5        8.87        6.28      1.58 o
   8  12   5      255.87      251.13      6.51 o
   9  12   5       38.44       38.80      2.39 o
  10  12   5      218.80      222.79      5.38 o
  11  12   5      133.64      141.80      4.49 o
  12  12   5        0.85       -1.78      3.81 o
  13  12   5      190.67      195.65     10.84 o
  14  12   5       66.39       60.79      7.04 o
  15  12   5        8.06       12.38      4.89 o
 -15  13   5       93.07       95.74      8.80 o
 -14  13   5        0.15       -3.33      3.89 o
 -13  13   5      125.70      135.23      9.44 o
 -12  13   5       21.62       23.25      3.77 o
 -11  13   5      256.81      266.10      8.58 o
 -10  13   5       21.41       15.09      2.68 o
  -9  13   5        4.33        2.98      4.08 o
  -8  13   5      106.67      111.89      5.90 o
  -7  13   5        2.03        2.56      2.29 o
  -6  13   5      260.96      233.51      8.57 o
  -5  13   5     1992.09     1734.58     20.36 o
  -4  13   5      427.89      345.05      5.99 o
  -3  13   5      461.59      413.25      6.77 o
  -2  13   5      347.86      332.58      5.36 o
  -1  13   5      370.78      386.67      5.94 o
   0  13   5     1612.35     1426.98     15.88 o
   1  13   5      773.91      758.44      8.82 o
   2  13   5     1910.09     1801.52     17.98 o
   3  13   5      254.57      238.91      4.18 o
   4  13   5      150.93      140.47      3.58 o
   5  13   5        0.23        0.65      1.44 o
   6  13   5        2.21        3.32      1.46 o
   7  13   5        3.26        1.20      1.44 o
   8  13   5       11.04        4.94      1.80 o
   9  13   5        2.16        2.02      1.71 o
  10  13   5        1.05        1.23      1.65 o
  11  13   5        0.86       -1.31      1.71 o
  12  13   5       19.22       15.70      3.67 o
  13  13   5       22.04       19.48      5.01 o
  14  13   5       96.05       92.00      8.67 o
 -15  14   5      121.71      130.97      9.89 o
 -14  14   5       35.41       33.40      6.06 o
 -13  14   5       13.12        8.57      4.50 o
 -12  14   5      254.16      243.59      9.24 o
 -11  14   5       77.17       70.20      4.59 o
 -10  14   5      105.81      114.01      5.08 o
  -9  14   5        0.01       -1.89      2.26 o
  -8  14   5        1.73        3.39      2.58 o
  -7  14   5       61.93       63.56      8.00 o
  -6  14   5       58.47       59.11      4.79 o
  -5  14   5      163.67      145.98      4.44 o
  -4  14   5        1.46       -0.49      1.11 o
  -3  14   5       70.19       61.68      2.79 o
  -2  14   5       40.31       36.20      2.05 o
  -1  14   5      501.53      440.53      6.61 o
   0  14   5     1275.19     1224.50     14.18 o
   1  14   5       10.82       23.59      2.06 o
   2  14   5      278.66      277.97      4.62 o
   3  14   5      520.19      499.64      6.77 o
   4  14   5      410.91      421.90      6.74 o
   5  14   5      142.57      159.81      4.52 o
   6  14   5        0.00       -0.13      1.43 o
   7  14   5      107.91      106.60      4.02 o
   8  14   5        8.13        7.02      1.86 o
   9  14   5       30.88       31.21      2.73 o
  10  14   5       45.90       42.36      3.02 o
  11  14   5       45.52       48.71      3.27 o
  12  14   5       74.43       63.86      7.04 o
  13  14   5       22.78       18.71      4.95 o
  14  14   5        0.43        6.39      4.42 o
 -14  15   5       42.50       35.99      6.48 o
 -13  15   5       31.32       30.94      4.60 o
 -12  15   5       62.46       56.14      5.43 o
 -11  15   5        1.06       -1.97      2.54 o
 -10  15   5        0.45       -2.93      2.93 o
  -9  15   5        0.00       -2.47      2.47 o
  -8  15   5        5.36        9.02      2.99 o
  -7  15   5      287.78      274.63      9.66 o
  -6  15   5        0.06        0.63      2.31 o
  -5  15   5       22.55       13.66      3.00 o
  -4  15   5        2.74        1.84      1.27 o
  -3  15   5      388.20      344.52      6.34 o
  -2  15   5       21.88       27.22      1.89 o
  -1  15   5      341.95      312.47      5.49 o
   0  15   5        2.27        4.42      1.60 o
   1  15   5      400.63      371.48      6.16 o
   2  15   5       16.74       12.82      1.56 o
   3  15   5      148.52      126.66      3.30 o
   4  15   5       52.59       56.95      2.74 o
   5  15   5       93.77       91.42      3.80 o
   6  15   5        3.20        5.16      1.66 o
   7  15   5       32.51       28.00      2.55 o
   8  15   5      768.68      787.69     12.44 o
   9  15   5      161.99      166.46      5.24 o
  10  15   5      111.35      113.46      5.41 o
  11  15   5        0.05        0.34      1.94 o
  12  15   5       12.30       16.46      4.76 o
  13  15   5       61.76       55.64      7.05 o
  14  15   5        2.21       -1.56      4.37 o
 -13  16   5        5.25       -1.07      3.30 o
 -12  16   5       32.72       31.96      4.79 o
 -11  16   5       30.57       27.82      4.21 o
 -10  16   5       18.09       19.93      4.01 o
  -9  16   5       24.70       27.19      4.24 o
  -8  16   5        6.46       10.92      3.22 o
  -7  16   5        0.81       -1.95      5.36 o
  -6  16   5      107.18       98.09     11.42 o
  -5  16   5      506.61      476.02     14.12 o
  -4  16   5      191.76      186.93      4.61 o
  -3  16   5       23.04       30.50      2.27 o
  -2  16   5       25.95       25.90      2.04 o
  -1  16   5      295.53      305.14      5.60 o
   0  16   5      815.98      738.99      9.98 o
   1  16   5      386.86      393.99      6.55 o
   2  16   5      339.29      326.14      5.88 o
   3  16   5       93.07      100.69      3.35 o
   4  16   5       20.05       17.98      2.20 o
   5  16   5       54.52       49.73      3.13 o
   6  16   5      377.64      374.78      7.66 o
   7  16   5      171.22      168.79      7.41 o
   8  16   5       15.59       13.96      2.64 o
   9  16   5       11.59       18.83      2.58 o
  10  16   5       55.35       47.93      4.74 o
  11  16   5      117.43      129.04     13.24 o
  12  16   5      109.70      109.08     11.61 o
  13  16   5        3.69        2.97      4.36 o
 -13  17   5       51.63       65.63      9.97 o
 -12  17   5       14.90       13.20      5.33 o
 -11  17   5        3.15        9.57      5.59 o
 -10  17   5       59.32       43.18      7.52 o
  -9  17   5      104.92      130.27      7.36 o
  -8  17   5       15.35       17.01      3.70 o
  -7  17   5       83.79       88.32      6.50 o
  -6  17   5       36.82       25.99      7.56 o
  -5  17   5        2.01       -3.30      3.46 o
  -4  17   5        9.15        5.49      2.48 o
  -3  17   5        6.60        1.69      1.49 o
  -2  17   5        0.34       -0.97      1.24 o
  -1  17   5      523.94      499.51      7.80 o
   0  17   5       69.34       62.53      2.92 o
   1  17   5        2.17        2.54      1.39 o
   2  17   5        1.53        2.39      1.40 o
   3  17   5       47.22       37.28      2.75 o
   4  17   5       64.02       61.98      6.02 o
   5  17   5       45.15       36.15      3.22 o
   6  17   5       37.51       48.46      5.00 o
   7  17   5        7.48        3.20      1.98 o
   8  17   5       43.83       52.62      3.65 o
   9  17   5       28.08       28.12      4.12 o
  10  17   5      130.95      140.30      8.45 o
  11  17   5        5.61        3.25      3.78 o
  12  17   5        8.45       14.76      4.56 o
 -12  18   5       11.35        3.86      5.91 o
 -11  18   5       71.63       77.51      9.99 o
 -10  18   5       24.13       26.72      6.81 o
  -9  18   5        0.04       -4.16      4.16 o
  -8  18   5      380.44      375.72     30.49 o
  -7  18   5      315.45      333.24     11.71 o
  -6  18   5      149.51      166.84      7.97 o
  -5  18   5       71.07       67.66      5.79 o
  -4  18   5      181.32      189.06      6.53 o
  -3  18   5      198.44      196.32      5.11 o
  -2  18   5      401.33      423.72      7.17 o
  -1  18   5       33.01       36.62      2.51 o
   0  18   5      230.77      220.58      4.96 o
   1  18   5      208.03      217.72      4.99 o
   2  18   5       42.17       50.55      2.83 o
   3  18   5       19.85       23.12      2.74 o
   4  18   5        0.17        0.42      1.88 o
   5  18   5       46.00       39.12      3.47 o
   6  18   5       30.92       28.20      3.24 o
   7  18   5        2.12        1.27      1.98 o
   8  18   5       12.09       12.71      3.35 o
   9  18   5       19.91       13.12      3.51 o
  10  18   5      121.13      116.65      8.51 o
  11  18   5        3.77        3.74      3.89 o
  12  18   5       66.48       57.06      6.75 o
 -11  19   5       10.65       18.25      6.95 o
 -10  19   5       28.44       33.08      7.44 o
  -9  19   5        3.32        5.09      5.01 o
  -8  19   5        0.54       -1.89      4.65 o
  -7  19   5       71.26       89.13      9.86 o
  -6  19   5        8.41        9.30      3.52 o
  -5  19   5        2.70        7.83      4.93 o
  -4  19   5        1.53        0.77      2.70 o
  -3  19   5      212.49      210.23      6.12 o
  -2  19   5      148.03      143.52      4.61 o
  -1  19   5       12.27        9.62      1.83 o
   0  19   5      184.83      188.69      4.79 o
   1  19   5       22.51       22.93      2.50 o
   2  19   5       20.70       13.21      1.92 o
   3  19   5       36.88       42.80      3.67 o
   4  19   5      370.01      401.28      9.45 o
   5  19   5      319.11      321.30      8.50 o
   6  19   5       59.62       56.91      5.99 o
   7  19   5      107.04       94.50      7.61 o
   8  19   5      239.63      280.34     12.64 o
   9  19   5       63.30       65.38      6.74 o
  10  19   5       59.06       70.74      7.29 o
  11  19   5       27.61       15.87      5.03 o
 -10  20   5       68.92       71.31     10.18 o
  -9  20   5       74.67       74.23     10.20 o
  -8  20   5        1.89        2.99      4.91 o
  -7  20   5       49.35       41.43      7.55 o
  -6  20   5      328.07      325.09     17.05 o
  -5  20   5       63.23       55.85      8.07 o
  -4  20   5       21.48       16.25      3.97 o
  -3  20   5       78.42       72.98      4.29 o
  -2  20   5        1.27        0.04      1.77 o
  -1  20   5        1.79        3.41      2.33 o
   0  20   5       27.90       22.01      2.32 o
   1  20   5       50.70       59.03      3.23 o
   2  20   5       61.29       65.58      3.80 o
   3  20   5      153.33      165.71      6.05 o
   4  20   5      158.34      158.13     10.98 o
   5  20   5      111.70      116.17      8.18 o
   6  20   5       94.77      117.46      8.57 o
   7  20   5       48.48       45.69      8.18 o
   8  20   5       23.44       26.77      5.22 o
   9  20   5       27.32       26.78      5.42 o
  10  20   5       97.52       95.15      8.34 o
  -9  21   5       98.09       96.24     11.65 o
  -8  21   5       78.49       96.54     11.23 o
  -7  21   5       12.87       20.05      6.22 o
  -6  21   5       53.59       51.33      8.51 o
  -5  21   5       59.81       53.89      8.69 o
  -4  21   5       10.37       13.65      5.35 o
  -3  21   5        9.70        6.77      4.59 o
  -2  21   5      142.09      146.64      5.51 o
  -1  21   5        6.98        6.98      1.89 o
   0  21   5      199.18      209.23      5.36 o
   1  21   5       72.55       75.20      4.85 o
   2  21   5        2.41       -2.99      2.99 o
   3  21   5      118.87      113.24      8.11 o
   4  21   5      156.20      175.41      9.35 o
   5  21   5      176.53      191.72     13.79 o
   6  21   5       19.55       15.46      8.38 o
   7  21   5        5.04        3.21      3.93 o
   8  21   5       36.99       41.03      6.13 o
   9  21   5        1.98        1.59      4.18 o
  -8  22   5        4.30       -0.77      5.49 o
  -7  22   5       17.21        9.82      5.89 o
  -6  22   5        2.94        4.05      5.59 o
  -5  22   5       28.32       20.81      6.62 o
  -4  22   5       28.68       37.89      7.48 o
  -3  22   5      203.06      233.77     14.23 o
  -2  22   5       22.26       20.97      3.56 o
  -1  22   5       33.83       25.71      3.70 o
   0  22   5       63.55       68.20      5.22 o
   1  22   5       57.21       59.42      5.26 o
   2  22   5       18.92       12.64      4.26 o
   3  22   5       78.65       85.91      7.35 o
   4  22   5        2.22        1.31      3.70 o
   5  22   5       15.53       14.08      4.36 o
   6  22   5        2.20        0.75      3.78 o
   7  22   5      118.01      110.87      8.86 o
   8  22   5       23.03       22.42      5.34 o
  -7  23   5       21.38       17.72      6.98 o
  -6  23   5      134.36      147.96     13.97 o
  -5  23   5        1.94        3.32      5.49 o
  -4  23   5        3.52        4.08      5.58 o
  -3  23   5      132.64      159.62     12.69 o
  -2  23   5       95.58      100.93      6.33 o
  -1  23   5      351.00      358.05     10.56 o
   0  23   5       99.60       96.70      6.25 o
   1  23   5        0.00       -3.93      5.15 o
   2  23   5      100.64       96.63     19.40 o
   3  23   5      240.31      261.86     11.70 o
   4  23   5       31.17       47.35      6.94 o
   5  23   5      118.79      111.89      9.21 o
   6  23   5      138.51      151.75     10.33 o
  -4  24   5      161.76      175.24     14.04 o
  -3  24   5       96.03       95.52     11.52 o
  -2  24   5      112.18      133.09     12.92 o
  -1  24   5        1.02        1.57      2.97 o
   0  24   5      131.66      143.46      7.21 o
   1  24   5       26.57       32.65      5.77 o
   2  24   5        4.59       -0.24      4.05 o
   3  24   5        0.03       -3.71      3.71 o
   4  24   5        6.73       11.13      4.50 o
 -18   0   6      135.97      142.28     10.10 o
 -17   0   6      212.35      230.58     12.09 o
 -16   0   6      326.35      370.18     15.23 o
 -15   0   6       21.56       15.71      4.29 o
 -14   0   6      318.99      318.57     12.89 o
 -13   0   6       40.24       52.56      5.58 o
 -12   0   6        7.71        5.97      2.77 o
 -11   0   6      508.32      460.14     14.93 o
 -10   0   6       25.81       16.63      1.74 o
  -9   0   6     2241.27     2202.71     29.89 o
  -8   0   6      132.00      172.12      3.34 o
  -7   0   6      412.29      328.37      5.07 o
  -6   0   6      126.57       88.97      3.06 o
  -5   0   6      887.67     1054.58     13.04 o
  -4   0   6       70.35      124.04      2.51 o
  -3   0   6      782.85      854.10     10.70 o
  -2   0   6     1422.37     1724.62     23.67 o
  -1   0   6       12.32        0.58      0.44 o
   0   0   6     2878.54     3091.73     39.95 o
   1   0   6       46.62       40.33      2.49 o
   2   0   6        1.44        5.71      0.83 o
   3   0   6      270.91      277.76      6.23 o
   4   0   6     6821.26     7085.60     81.38 o
   5   0   6       61.06      120.40      3.24 o
   6   0   6      343.87      287.25      4.38 o
   7   0   6      508.33      511.61     11.59 o
   8   0   6     7461.13     7074.76     81.11 o
   9   0   6        6.13        7.83      1.53 o
  10   0   6        0.18        0.81      1.28 o
  11   0   6       55.07       64.28      3.12 o
  12   0   6       16.50       16.39      3.12 o
  13   0   6       13.71       16.52      3.48 o
  14   0   6       44.72       37.63     10.70 o
  15   0   6        5.22        0.36      3.18 o
  16   0   6      404.26      441.22     18.41 o
  17   0   6      155.48      158.21     11.31 o
 -17   1   6       83.79       87.27      5.92 o
 -16   1   6       49.84       53.65      4.65 o
 -15   1   6      454.57      457.06     14.73 o
 -14   1   6      121.24      127.84      5.68 o
 -13   1   6       22.53       16.75      5.32 o
 -12   1   6      196.15      183.55      6.15 o
 -11   1   6      179.39      157.62      4.11 o
 -10   1   6      179.20      159.95      4.68 o
  -9   1   6        6.00        1.31      1.12 o
  -8   1   6     3130.20     3097.40     25.34 o
  -7   1   6       52.83       37.47      1.10 o
  -6   1   6       13.82       20.42      0.83 o
  -5   1   6       41.15       50.39      1.14 o
  -4   1   6      234.79      255.86      3.06 o
  -3   1   6     2800.30     3314.32     26.79 o
  -2   1   6     4617.85     5190.35     44.42 o
  -1   1   6     4526.48     5099.36     51.76 o
   0   1   6     9474.35    10415.59    161.37 o
   1   1   6     5385.43     5902.74     55.02 o
   2   1   6     1340.79     1419.71     13.01 o
   3   1   6     1670.88     1831.89     15.42 o
   4   1   6      220.05      225.22      2.65 o
   5   1   6        7.08        6.19      0.52 o
   6   1   6        4.26        8.97      0.76 o
   7   1   6        7.04        1.12      0.61 o
   8   1   6      458.18      444.40      5.37 o
   9   1   6      481.22      425.22      6.27 o
  10   1   6      390.81      375.65      7.46 o
  11   1   6      169.68      178.00      4.12 o
  12   1   6        1.25        2.43      1.36 o
  13   1   6       48.28       61.13      4.75 o
  14   1   6       14.00        9.01      2.34 o
  15   1   6       25.73       36.77      3.97 o
  16   1   6      113.55       97.63      6.66 o
  17   1   6       64.91       78.55      6.31 o
 -17   2   6       16.22       18.30      3.61 o
 -16   2   6      141.02      130.46      9.92 o
 -15   2   6       62.31       63.83      4.78 o
 -14   2   6       61.21       50.47      4.08 o
 -13   2   6       72.01       64.37      4.28 o
 -12   2   6      181.12      171.17      4.58 o
 -11   2   6      266.04      264.92      5.76 o
 -10   2   6      217.14      212.39      4.87 o
  -9   2   6      830.17      854.05     10.20 o
  -8   2   6       30.02       30.05      1.43 o
  -7   2   6      224.28      241.11      3.52 o
  -6   2   6     1347.41     1369.18     13.73 o
  -5   2   6      202.94      287.60      3.46 o
  -4   2   6      327.17      380.18      4.62 o
  -3   2   6      185.63      213.06      3.00 o
  -2   2   6        0.04        0.34      0.37 o
  -1   2   6       97.73      147.69      4.12 o
   0   2   6      894.70     1046.78     10.69 o
   1   2   6      376.48      357.98      3.71 o
   2   2   6       14.30       22.69      0.83 o
   3   2   6      490.70      522.26      4.87 o
   4   2   6        4.98        7.01      0.56 o
   5   2   6      294.73      310.47      3.58 o
   6   2   6      504.09      561.57      5.71 o
   7   2   6       73.70       70.45      1.73 o
   8   2   6      211.47      206.24      3.15 o
   9   2   6      218.04      221.16      4.38 o
  10   2   6       19.73       23.59      2.34 o
  11   2   6        2.48        4.46      1.35 o
  12   2   6       21.45       20.48      1.93 o
  13   2   6       26.43       27.89      2.27 o
  14   2   6        5.53        2.45      2.39 o
  15   2   6        2.13       -0.87      2.41 o
  16   2   6       11.66       16.65      3.75 o
  17   2   6       48.99       53.91      6.11 o
 -17   3   6       42.88       42.75      4.54 o
 -16   3   6      273.44      270.74      8.98 o
 -15   3   6        5.65        2.61      2.48 o
 -14   3   6      214.75      216.89      7.33 o
 -13   3   6      231.39      229.69      8.52 o
 -12   3   6       33.25       26.90      2.23 o
 -11   3   6      388.47      358.63      8.02 o
 -10   3   6        0.12        0.46      1.08 o
  -9   3   6      112.27       87.52      2.39 o
  -8   3   6      889.18      843.10     10.04 o
  -7   3   6       12.03       14.40      1.06 o
  -6   3   6       39.64       43.12      1.42 o
  -5   3   6      188.31      175.86      3.09 o
  -4   3   6      354.07      347.87      4.35 o
  -3   3   6        0.65        3.61      0.79 o
  -2   3   6      230.26      298.43      3.80 o
  -1   3   6       40.01       23.39      1.09 o
   0   3   6     3916.10     4526.72     65.58 o
   1   3   6       50.54       53.99      4.52 o
   2   3   6      117.43      171.69      3.27 o
   3   3   6     1146.96     1260.02     14.33 o
   4   3   6     1328.11     1373.30     10.73 o
   5   3   6        2.85        0.96      0.37 o
   6   3   6      451.54      420.87      4.62 o
   7   3   6      520.19      511.06      5.23 o
   8   3   6      856.39      784.08      7.95 o
   9   3   6      324.93      302.81      4.83 o
  10   3   6       43.01       47.43      2.38 o
  11   3   6       90.58      106.83      3.39 o
  12   3   6        0.69       -0.75      1.33 o
  13   3   6      399.03      438.02      8.68 o
  14   3   6       97.11       84.38      3.85 o
  15   3   6        3.50        2.86      3.20 o
  16   3   6       99.64      115.94      8.54 o
  17   3   6        9.44       12.43      4.42 o
 -17   4   6      211.68      236.33      8.59 o
 -16   4   6        1.01        3.42      2.70 o
 -15   4   6       89.24       86.75      5.17 o
 -14   4   6        7.79        7.43      1.95 o
 -13   4   6        0.09       -0.79      1.51 o
 -12   4   6       30.99       26.14      2.26 o
 -11   4   6      129.39      131.92      4.02 o
 -10   4   6       49.32       42.22      2.16 o
  -9   4   6      201.04      201.64      3.74 o
  -8   4   6       46.03       41.79      1.79 o
  -7   4   6      232.32      239.05      3.20 o
  -6   4   6       14.18       15.12      1.00 o
  -5   4   6        1.13        1.69      0.63 o
  -4   4   6      266.67      314.32      4.07 o
  -3   4   6     1816.54     2051.22     19.92 o
  -2   4   6       13.65       15.65      1.19 o
  -1   4   6     6695.20     7500.80     99.44 o
   0   4   6     1481.57     1782.88     19.64 o
   1   4   6     2336.91     2692.02     28.81 o
   2   4   6      137.11      177.22      2.89 o
   3   4   6     2746.44     2841.08     23.47 o
   4   4   6      498.70      565.40      5.63 o
   5   4   6     1045.91     1092.04      9.46 o
   6   4   6      110.30      142.15      2.30 o
   7   4   6     1249.65     1135.80     10.68 o
   8   4   6     1683.52     1517.48     13.86 o
   9   4   6      383.64      352.81      7.91 o
  10   4   6       11.52        5.83      1.34 o
  11   4   6       27.26       23.66      2.54 o
  12   4   6      181.27      186.34      5.46 o
  13   4   6      100.62       94.81      3.85 o
  14   4   6        0.02       -1.27      1.78 o
  15   4   6        4.55        7.20      3.57 o
  16   4   6      100.09      107.12      6.81 o
  17   4   6      288.84      304.06     10.62 o
 -17   5   6       35.89       44.82      4.98 o
 -16   5   6      154.69      159.52      6.73 o
 -15   5   6       11.42        8.19      2.18 o
 -14   5   6      118.05      124.22      4.41 o
 -13   5   6       19.51       16.53      2.32 o
 -12   5   6       22.13       21.67      2.63 o
 -11   5   6       67.30       58.33      3.66 o
 -10   5   6       17.35       14.88      1.58 o
  -9   5   6      198.31      187.35      4.12 o
  -8   5   6     3206.69     3122.99     36.81 o
  -7   5   6      124.71       86.24      2.03 o
  -6   5   6       52.07       43.89      1.52 o
  -5   5   6      216.27      227.84      3.34 o
  -4   5   6        1.43        0.37      0.63 o
  -3   5   6      912.25     1051.79     10.83 o
  -2   5   6      487.75      490.04      8.43 o
  -1   5   6      210.56      240.11      3.86 o
   0   5   6      210.72      276.72      5.81 o
   1   5   6       52.88       83.34      2.76 o
   2   5   6      297.49      369.87      6.63 o
   3   5   6        4.82        4.71      0.69 o
   4   5   6     1592.09     1759.07     15.03 o
   5   5   6     1238.45     1323.52     11.78 o
   6   5   6      385.08      363.04      4.53 o
   7   5   6       11.91       10.96      0.98 o
   8   5   6       11.54       19.67      1.23 o
   9   5   6        1.25       -0.48      0.87 o
  10   5   6      492.36      478.51      7.44 o
  11   5   6       67.32       64.23      2.84 o
  12   5   6      100.25      106.89      3.88 o
  13   5   6        5.41        5.93      1.86 o
  14   5   6       15.09       15.63      2.38 o
  15   5   6       60.89       77.51      4.29 o
  16   5   6       61.64       73.12      8.41 o
  17   5   6        0.01        7.43      5.47 o
 -17   6   6       28.16       31.96      6.13 o
 -16   6   6       25.67       26.46      3.58 o
 -15   6   6        1.96        0.90      2.30 o
 -14   6   6       24.92       25.54      3.21 o
 -13   6   6        0.46        1.50      2.06 o
 -12   6   6      121.66      109.60      4.77 o
 -11   6   6      161.13      174.35      4.80 o
 -10   6   6      561.87      597.29      9.14 o
  -9   6   6      316.07      321.26      5.78 o
  -8   6   6     1004.74      988.21     13.23 o
  -7   6   6      436.97      463.79      6.34 o
  -6   6   6       10.22       13.37      0.99 o
  -5   6   6       63.97       62.88      1.68 o
  -4   6   6        0.26        4.89      1.26 o
  -3   6   6      814.22      912.99     10.83 o
  -2   6   6     1815.54     2084.35     29.39 o
  -1   6   6      139.66      149.82      2.92 o
   0   6   6        0.42        6.02      0.76 o
   1   6   6      960.55     1045.45     13.78 o
   2   6   6      467.73      564.67      6.80 o
   3   6   6        3.35        1.29      0.70 o
   4   6   6       42.63       36.74      1.36 o
   5   6   6      910.41     1019.44     11.19 o
   6   6   6        6.23        7.78      0.83 o
   7   6   6     1698.74     1566.52     16.35 o
   8   6   6      870.68      751.93      8.45 o
   9   6   6       13.31       19.26      1.41 o
  10   6   6        0.00       -1.38      1.38 o
  11   6   6       17.79       23.45      2.83 o
  12   6   6       34.17       41.21      2.70 o
  13   6   6      115.93      124.67      4.24 o
  14   6   6       33.29       30.01      3.33 o
  15   6   6       12.28        9.83      3.06 o
  16   6   6        1.96       -3.38      3.38 o
 -16   7   6       53.30       52.80      5.99 o
 -15   7   6       14.96       10.76      4.03 o
 -14   7   6       57.90       62.53      4.19 o
 -13   7   6       25.11       21.99      2.87 o
 -12   7   6       12.88        6.90      2.10 o
 -11   7   6       11.41       13.93      1.92 o
 -10   7   6        2.25       -0.10      1.13 o
  -9   7   6      174.52      159.67      4.73 o
  -8   7   6      580.14      493.68      9.06 o
  -7   7   6      344.02      361.77      5.93 o
  -6   7   6      390.49      397.64      5.04 o
  -5   7   6       27.25       27.85      1.54 o
  -4   7   6       93.58       70.80      2.12 o
  -3   7   6      116.70       99.06      3.77 o
  -2   7   6      627.80      582.73     11.81 o
  -1   7   6        8.13       21.19      1.19 o
   0   7   6      104.19      101.49      2.25 o
   1   7   6      264.20      298.15      7.15 o
   2   7   6        4.74        2.88      0.68 o
   3   7   6      144.27      131.17      2.66 o
   4   7   6       75.67       74.56      2.47 o
   5   7   6      343.48      354.15      4.53 o
   6   7   6      464.94      398.69      5.55 o
   7   7   6      806.57      742.45     10.00 o
   8   7   6      413.61      370.63      7.29 o
   9   7   6      170.06      171.88      4.07 o
  10   7   6        0.56        1.87      1.64 o
  11   7   6       18.79       20.09      3.19 o
  12   7   6        7.07        7.03      2.62 o
  13   7   6        0.08        0.32      2.56 o
  14   7   6        0.09       -2.16      2.16 o
  15   7   6       23.79       22.85      3.68 o
  16   7   6       32.76       24.54      3.91 o
 -16   8   6       13.48       11.40      4.28 o
 -15   8   6       30.79       31.30      5.27 o
 -14   8   6        1.60        1.34      3.48 o
 -13   8   6       23.76       25.67      4.82 o
 -12   8   6      125.76      124.87      7.91 o
 -11   8   6      583.07      538.11     12.84 o
 -10   8   6        0.37        2.97      2.56 o
  -9   8   6      889.89      840.67     15.29 o
  -8   8   6      234.32      238.81      5.96 o
  -7   8   6      801.35      731.49     12.51 o
  -6   8   6      170.75      164.05      3.38 o
  -5   8   6      898.75      974.43     11.79 o
  -4   8   6      205.70      162.11      5.25 o
  -3   8   6      160.89      183.50      3.81 o
  -2   8   6      266.56      253.72      5.44 o
  -1   8   6       42.31       58.17      2.74 o
   0   8   6     1722.99     1823.89     18.70 o
   1   8   6      401.26      421.73      6.41 o
   2   8   6        3.57       10.50      1.35 o
   3   8   6        0.01        4.13      0.81 o
   4   8   6      295.01      267.21      3.77 o
   5   8   6        7.31       10.86      1.10 o
   6   8   6      106.90       69.25      2.52 o
   7   8   6        2.83        2.90      1.20 o
   8   8   6       76.75       68.97      2.84 o
   9   8   6       80.10       87.48      3.12 o
  10   8   6       11.24       12.70      1.73 o
  11   8   6       36.47       34.38      3.87 o
  12   8   6        1.25       -1.32      3.43 o
  13   8   6       38.13       30.69      4.14 o
  14   8   6        2.99        1.59      3.52 o
  15   8   6       41.73       37.88      5.74 o
  16   8   6        7.00        9.06      3.42 o
 -16   9   6       46.54       42.32      6.09 o
 -15   9   6        7.54        5.58      3.95 o
 -14   9   6      113.99      107.39      7.92 o
 -13   9   6       53.97       53.09      6.06 o
 -12   9   6      159.99      150.62      8.83 o
 -11   9   6      224.36      219.08      7.62 o
 -10   9   6      176.69      177.47      5.49 o
  -9   9   6       32.25       24.30      2.52 o
  -8   9   6        0.04        0.66      1.46 o
  -7   9   6     1033.74      938.07     15.44 o
  -6   9   6       16.77       11.64      1.29 o
  -5   9   6       16.23       13.32      1.44 o
  -4   9   6      711.16      720.36     18.10 o
  -2   9   6       19.35       12.09      1.12 o
  -1   9   6       87.19       73.67      2.02 o
   0   9   6      569.40      544.86      6.89 o
   1   9   6      203.98      226.07      4.58 o
   3   9   6      408.17      426.59      6.36 o
   4   9   6       68.95       91.90      2.41 o
   5   9   6       26.08       23.40      1.66 o
   6   9   6       47.03       49.05      2.36 o
   7   9   6      340.75      283.71      5.36 o
   8   9   6       47.56       53.83      2.67 o
   9   9   6      391.32      400.62      6.94 o
  10   9   6       38.30       28.53      2.25 o
  11   9   6       25.69       16.82      3.18 o
  12   9   6      121.33      114.27      8.26 o
  13   9   6      172.58      178.98      7.86 o
  14   9   6      126.17      135.95      9.00 o
  15   9   6       27.57       26.89      5.51 o
  16   9   6       45.09       51.64      6.95 o
 -16  10   6        2.27        8.88      4.51 o
 -15  10   6       17.08       12.74      4.61 o
 -14  10   6       72.43       60.79      6.72 o
 -13  10   6      118.15      116.51      8.19 o
 -12  10   6      162.31      177.59     12.45 o
 -11  10   6        0.12       -1.65      1.77 o
 -10  10   6       11.57        6.79      2.02 o
  -9  10   6      124.96      118.36      4.46 o
  -8  10   6       86.99       81.49      3.98 o
  -7  10   6      197.76      170.64      5.12 o
  -6  10   6      396.08      351.40      8.41 o
  -5  10   6      559.28      465.29      6.84 o
  -4  10   6       83.93       77.83      3.11 o
  -3  10   6      315.74      270.84      5.72 o
  -2  10   6      200.53      192.67      3.92 o
  -1  10   6       31.68       27.90      1.48 o
   0  10   6      201.62      187.78      3.44 o
   1  10   6     1190.57     1089.04     12.22 o
   2  10   6       64.43       52.80      2.15 o
   3  10   6      245.64      264.47      4.09 o
   4  10   6       18.43       15.69      1.26 o
   5  10   6      660.78      605.74      8.08 o
   6  10   6      372.19      325.94      6.83 o
   7  10   6      578.44      557.32      9.89 o
   8  10   6       83.84       98.58      3.78 o
   9  10   6       57.15       45.93      2.68 o
  10  10   6       41.80       33.99      2.45 o
  11  10   6       12.38       11.27      2.98 o
  12  10   6        3.12        2.45      2.90 o
  13  10   6       68.48       73.65      5.88 o
  14  10   6        0.01       -1.80      3.29 o
  15  10   6       19.50       18.94      5.07 o
 -16  11   6      138.53      132.19      9.52 o
 -15  11   6      168.00      176.50     10.64 o
 -14  11   6        0.24       -3.11      3.31 o
 -13  11   6      120.44      132.50      8.96 o
 -12  11   6       87.19       93.96      5.77 o
 -11  11   6       25.31       23.07      2.82 o
 -10  11   6       20.75       20.75      2.64 o
  -9  11   6       27.69       24.08      2.69 o
  -8  11   6      848.33      797.55     14.18 o
  -7  11   6      195.61      215.72      5.91 o
  -6  11   6     1031.66     1031.97     17.06 o
  -5  11   6        4.58        4.83      1.33 o
  -4  11   6      535.99      522.33      7.67 o
  -3  11   6      135.79      129.91      3.27 o
  -2  11   6      157.84      148.19      3.52 o
  -1  11   6     1088.90     1136.08     14.04 o
   0  11   6     1149.21     1099.98     12.41 o
   1  11   6      206.46      184.61      3.34 o
   2  11   6       24.64       24.61      1.46 o
   3  11   6       93.97      105.09      3.02 o
   4  11   6     1311.34     1435.18     14.69 o
   5  11   6       14.38       24.09      2.25 o
   6  11   6       91.49       80.71      3.17 o
   7  11   6      227.67      229.72      5.91 o
   8  11   6      158.09      174.60      4.45 o
   9  11   6      483.22      494.44      8.66 o
  10  11   6      294.57      288.45      6.10 o
  11  11   6      332.40      336.64     12.25 o
  12  11   6      168.17      163.08      9.21 o
  13  11   6       24.65       22.83      5.04 o
  14  11   6        6.22        6.82      4.02 o
  15  11   6       35.84       31.23      5.98 o
 -15  12   6       19.02       11.45      4.74 o
 -14  12   6      138.46      147.45      9.82 o
 -13  12   6       28.09       24.61      5.23 o
 -12  12   6       23.98       17.60      3.59 o
 -11  12   6       14.04       13.39      2.66 o
 -10  12   6      181.25      196.00      6.26 o
  -9  12   6       49.62       48.75      3.52 o
  -8  12   6       14.72       12.66      2.17 o
  -7  12   6        0.60        1.64      2.11 o
  -6  12   6       15.78       33.77      3.67 o
  -5  12   6     1329.10     1247.65     17.25 o
  -4  12   6      133.32      118.03      3.25 o
  -3  12   6      146.77      168.16      4.67 o
  -2  12   6        0.19       -0.22      1.01 o
  -1  12   6      207.75      197.73      4.26 o
   0  12   6      670.51      615.26      8.14 o
   1  12   6       21.93       18.26      1.38 o
   2  12   6      454.05      383.20      6.21 o
   3  12   6        1.19        0.24      0.92 o
   4  12   6        8.93        5.22      1.11 o
   5  12   6      511.89      527.69      8.60 o
   6  12   6      192.32      198.15      4.89 o
   7  12   6      100.84      102.02      3.96 o
   8  12   6        5.21        4.02      1.91 o
   9  12   6       54.15       47.52      2.86 o
  10  12   6      191.39      181.94      4.97 o
  11  12   6       16.83       19.32      2.63 o
  12  12   6        1.81        0.47      4.24 o
  13  12   6        0.19       -2.96      3.55 o
  14  12   6       18.05        4.31      4.07 o
  15  12   6       11.22       20.60      5.41 o
 -15  13   6       31.47       31.30      6.06 o
 -14  13   6       41.21       35.36      6.05 o
 -13  13   6      178.03      220.04     11.69 o
 -12  13   6        0.46       -1.10      2.76 o
 -11  13   6        1.94        0.08      2.18 o
 -10  13   6      189.10      196.02      6.38 o
  -9  13   6      288.59      283.60     11.54 o
  -8  13   6       48.87       49.94      4.68 o
  -7  13   6      169.56      137.27      6.36 o
  -6  13   6       14.45       12.21      2.82 o
  -5  13   6      656.85      611.86      9.82 o
  -4  13   6        2.89        4.07      1.26 o
  -3  13   6      620.54      554.62      8.36 o
  -2  13   6      699.73      685.85      9.80 o
  -1  13   6       43.47       38.88      2.26 o
   0  13   6     1165.01     1071.13     12.67 o
   1  13   6      166.52      183.05      5.37 o
   2  13   6      388.27      384.27      5.61 o
   3  13   6       50.33       48.57      2.12 o
   4  13   6      346.12      282.65      5.19 o
   5  13   6      249.50      196.30      7.39 o
   6  13   6      152.06      132.80      4.13 o
   7  13   6       27.13       28.43      2.39 o
   8  13   6      210.20      189.26      5.72 o
   9  13   6      103.12      102.71      6.75 o
  10  13   6       76.00       84.38      3.88 o
  11  13   6       68.36       62.46      3.52 o
  12  13   6      296.00      306.14     13.56 o
  13  13   6        0.88        6.44      4.28 o
  14  13   6       27.44       21.27      5.21 o
 -14  14   6       33.63       30.68      6.06 o
 -13  14   6       61.27       63.71      5.60 o
 -12  14   6      137.17      138.96      9.63 o
 -11  14   6        1.06        0.15      2.28 o
 -10  14   6        0.47        0.56      2.77 o
  -9  14   6        0.46       -2.49      2.49 o
  -8  14   6       85.68       83.36      5.96 o
  -7  14   6       63.44       65.76      5.22 o
  -6  14   6       36.03       42.41      4.25 o
  -5  14   6        0.14       -0.77      1.35 o
  -4  14   6        0.19        0.44      1.17 o
  -3  14   6      277.06      233.43      4.96 o
  -2  14   6      159.90      166.74      4.18 o
  -1  14   6      345.56      341.96      8.82 o
   0  14   6      109.43      115.55      3.79 o
   1  14   6       17.58       14.10      1.55 o
   2  14   6      627.08      534.74      7.76 o
   3  14   6      291.41      259.89      4.55 o
   4  14   6        2.65       10.75      1.57 o
   5  14   6      424.82      411.21      7.67 o
   6  14   6      110.71      100.93      3.86 o
   7  14   6       13.91       16.15      2.15 o
   8  14   6       93.02       89.98      4.61 o
   9  14   6      143.29      149.41      7.64 o
  10  14   6       50.91       49.74      4.33 o
  11  14   6       84.12       78.76      4.03 o
  12  14   6       36.74       37.80      5.95 o
  13  14   6        1.45        0.57      3.97 o
  14  14   6        0.01       -0.53      3.98 o
 -14  15   6       15.85       34.39      6.46 o
 -13  15   6        5.24        6.09      6.14 o
 -12  15   6        5.47        3.27      4.41 o
 -11  15   6      123.34      123.94      5.76 o
 -10  15   6      123.91      124.88      5.53 o
  -9  15   6       99.84       96.71      6.42 o
  -8  15   6      311.29      347.36     11.38 o
  -7  15   6        4.32        5.64      2.90 o
  -6  15   6      101.26       91.49      5.91 o
  -5  15   6      124.65      113.31      5.28 o
  -4  15   6       36.59       27.99      2.17 o
  -3  15   6        0.60        2.54      1.32 o
  -2  15   6        9.61       15.61      2.15 o
  -1  15   6       21.86       30.83      2.29 o
   0  15   6       37.94       37.14      2.20 o
   1  15   6        5.35        5.54      1.34 o
   2  15   6      240.98      229.15      4.74 o
   3  15   6       81.86       84.22      3.08 o
   4  15   6      131.00      133.72      3.74 o
   5  15   6      402.72      376.65      7.43 o
   6  15   6        9.54       11.71      2.06 o
   7  15   6        2.03        2.14      1.84 o
   8  15   6      148.03      141.34      6.81 o
   9  15   6      495.78      504.93     10.69 o
  10  15   6       13.41       11.60      2.71 o
  11  15   6       10.79       13.12      3.02 o
  12  15   6       18.88       15.17      4.85 o
  13  15   6        3.17        3.59      4.42 o
 -13  16   6        3.20        6.52      3.70 o
 -12  16   6        7.29        7.12      3.80 o
 -11  16   6       35.04       35.45      4.68 o
 -10  16   6       30.60       32.29      4.70 o
  -9  16   6       65.40       56.95      5.51 o
  -8  16   6       64.94       70.14      5.84 o
  -7  16   6        0.05        3.92      2.67 o
  -6  16   6       13.65       10.03      3.10 o
  -5  16   6       20.08       33.17      4.14 o
  -4  16   6       52.52       51.19      2.85 o
  -3  16   6      219.79      211.45      7.29 o
  -2  16   6       76.97       66.98      3.17 o
  -1  16   6        3.14        5.07      1.56 o
   0  16   6        1.75        4.27      1.48 o
   1  16   6      151.40      142.08      3.95 o
   2  16   6       56.90       65.18      3.01 o
   3  16   6      574.77      605.75      8.87 o
   4  16   6        0.00       -0.27      1.57 o
   5  16   6      152.39      165.59      4.96 o
   6  16   6       56.80       72.11      3.84 o
   7  16   6      245.55      263.72      6.54 o
   8  16   6      257.49      271.59      7.64 o
   9  16   6       10.00       12.03      2.84 o
  10  16   6       13.80       16.25      3.57 o
  11  16   6        0.14       -1.85      4.29 o
  12  16   6       37.21       38.71      6.40 o
  13  16   6      150.74      157.94     10.64 o
 -13  17   6       42.77       43.53      5.45 o
 -12  17   6        0.07       -0.82      3.55 o
 -11  17   6       70.36       81.13      9.95 o
 -10  17   6       90.61      103.58     10.87 o
  -9  17   6        3.09        3.79      3.17 o
  -8  17   6       78.12       80.87      6.47 o
  -7  17   6      541.43      541.51     15.39 o
  -6  17   6      208.85      208.88      8.77 o
  -5  17   6       43.77       42.78      4.63 o
  -4  17   6       27.72       28.89      2.68 o
  -3  17   6       12.36       13.95      2.07 o
  -2  17   6       67.76       46.62      3.08 o
  -1  17   6      282.59      295.88      6.26 o
   0  17   6      143.21      154.87      4.08 o
   1  17   6       78.34       75.86      3.26 o
   2  17   6       50.05       57.28      2.91 o
   3  17   6        7.52        2.99      1.71 o
   4  17   6      135.78      143.13      5.86 o
   5  17   6      309.47      311.29      7.95 o
   6  17   6       28.26       24.43      2.67 o
   7  17   6       29.09       36.33      3.18 o
   8  17   6       34.36       23.87      3.15 o
   9  17   6        0.97       -1.19      2.59 o
  10  17   6        0.32       -1.84      3.35 o
  11  17   6        8.90        7.87      7.49 o
  12  17   6       72.57       77.64      6.50 o
 -12  18   6        3.62        5.85      6.31 o
 -11  18   6       50.89       48.49      8.39 o
 -10  18   6        1.62        2.90      5.05 o
  -9  18   6        0.80       -1.14      4.29 o
  -8  18   6       48.47       44.74      7.64 o
  -7  18   6      283.26      251.28     10.22 o
  -6  18   6      192.19      206.08      9.06 o
  -5  18   6       48.84       53.89      6.26 o
  -4  18   6        3.60        3.27      1.88 o
  -3  18   6      128.80      135.91      4.35 o
  -2  18   6        1.14        3.42      1.77 o
  -1  18   6       58.34       47.52      3.06 o
   0  18   6        0.09       -1.20      1.43 o
   1  18   6       12.75       11.93      1.85 o
   2  18   6      751.63      715.82     10.33 o
   3  18   6      130.96      143.43      5.47 o
   4  18   6       13.26       12.55      3.60 o
   5  18   6      312.18      304.37      8.11 o
   6  18   6       25.92       23.46      3.06 o
   7  18   6      118.46      114.82      8.23 o
   8  18   6       97.10      108.11      6.61 o
   9  18   6        1.86        8.10      4.99 o
  10  18   6        0.34        1.43      3.82 o
  11  18   6      112.42      118.59      8.87 o
 -11  19   6       14.82       14.16      6.57 o
 -10  19   6        7.93        0.36      5.11 o
  -9  19   6        0.35       -1.89      4.83 o
  -8  19   6      199.41      200.55     13.50 o
  -7  19   6       29.09       22.59      6.55 o
  -6  19   6        8.28        3.27      4.61 o
  -5  19   6       15.79       23.35      5.15 o
  -4  19   6       28.32       32.58      4.65 o
  -3  19   6        0.10       -0.44      1.89 o
  -2  19   6       49.11       51.06      3.25 o
  -1  19   6      185.64      192.99      5.33 o
   0  19   6      350.52      374.73      7.63 o
   1  19   6      556.51      581.27      9.19 o
   2  19   6       56.31       65.53      3.32 o
   3  19   6      145.06      133.16      6.63 o
   4  19   6       22.55       21.42      3.03 o
   5  19   6       76.45       82.56      4.89 o
   6  19   6       61.39       63.47      8.82 o
   7  19   6       42.16       51.65      6.02 o
   8  19   6      143.40      169.53     17.47 o
   9  19   6      175.66      180.82      9.74 o
  10  19   6       38.92       31.07      5.68 o
 -10  20   6        0.67        1.09      5.44 o
  -9  20   6        8.86       13.94      6.27 o
  -8  20   6       37.34       41.30      7.95 o
  -7  20   6       58.39       53.40      8.74 o
  -6  20   6        4.23       -0.85      4.32 o
  -5  20   6      139.37      162.92     12.12 o
  -4  20   6        0.93       10.15      4.96 o
  -3  20   6      117.36      108.36      8.09 o
  -2  20   6        0.08        0.06      1.75 o
  -1  20   6      399.32      382.96      7.91 o
   0  20   6        0.66        0.33      1.79 o
   1  20   6       26.16       31.90      2.91 o
   2  20   6       76.05       73.46      4.02 o
   3  20   6       13.09       10.20      2.73 o
   4  20   6       12.57        4.19      3.72 o
   5  20   6        7.28        4.87      3.59 o
   6  20   6        4.65        5.52      4.07 o
   7  20   6        1.25        1.15      3.60 o
   8  20   6        6.73       -1.95      3.87 o
   9  20   6       17.83       17.15      5.10 o
  10  20   6       43.69       39.10      6.21 o
  -9  21   6       58.12       45.38      8.78 o
  -8  21   6       13.37       12.52      6.40 o
  -7  21   6        1.40        0.89      4.91 o
  -6  21   6       84.60       82.87     10.03 o
  -5  21   6       77.83       71.74      9.30 o
  -4  21   6      350.40      371.79     18.34 o
  -3  21   6        0.02       -1.62      3.00 o
  -2  21   6       20.22       19.74      3.42 o
  -1  21   6       37.90       40.65      3.60 o
   0  21   6       74.76       81.71      4.23 o
   1  21   6        0.84        1.93      2.18 o
   2  21   6       20.70       23.57      5.37 o
   3  21   6        0.35        0.04      3.54 o
   4  21   6       10.51       11.65      4.21 o
   5  21   6       15.52       12.55      6.24 o
   6  21   6       47.18       47.00      5.96 o
   7  21   6       43.72       51.36     11.09 o
   8  21   6      105.80      115.78      9.03 o
  -8  22   6       15.59       16.51      6.87 o
  -7  22   6       19.60       15.85      6.31 o
  -6  22   6        2.24       -2.71      5.00 o
  -5  22   6       37.14       38.04      7.68 o
  -4  22   6       89.66      103.05     11.00 o
  -3  22   6        2.28        2.99      4.50 o
  -2  22   6       24.03       26.49      3.82 o
  -1  22   6       10.98       11.75      3.27 o
   0  22   6      328.59      343.01     10.15 o
   1  22   6      134.35      143.91      8.77 o
   2  22   6       55.57       55.94      8.21 o
   3  22   6        4.38       -5.32      5.32 o
   4  22   6        1.99        3.65      4.98 o
   5  22   6       52.41       51.49      6.79 o
   6  22   6        0.64        0.09      3.58 o
   7  22   6       86.00      102.39      8.85 o
  -6  23   6       55.60       63.08     10.02 o
  -5  23   6        7.94       12.75      6.12 o
  -4  23   6        3.93        6.79      5.62 o
  -3  23   6        0.03        5.65      5.50 o
  -2  23   6       24.80       16.37      4.55 o
  -1  23   6        1.57        2.25      5.00 o
   0  23   6        0.56        3.32      3.08 o
   1  23   6        0.18        1.34      3.59 o
   2  23   6       39.05       43.51      6.64 o
   3  23   6       43.35       45.65      6.61 o
   4  23   6       56.85       66.10      7.11 o
   5  23   6       10.65       10.64      4.81 o
   6  23   6       33.99       28.26      5.44 o
  -4  24   6       39.01       47.83      9.09 o
  -3  24   6       18.01       15.65      6.53 o
  -2  24   6        0.40        3.64      5.75 o
  -1  24   6       57.86       66.88      8.24 o
   0  24   6       57.45       59.80      5.47 o
   1  24   6      224.83      226.01     11.04 o
   2  24   6        2.44        1.98      4.13 o
   3  24   6        1.97        1.01      3.82 o
 -17   1   7       55.97       65.53      5.27 o
 -16   1   7       37.12       40.55      4.25 o
 -15   1   7      138.83      125.42      5.94 o
 -14   1   7        3.04        4.01      2.37 o
 -13   1   7        9.75        8.19      2.40 o
 -12   1   7      126.53      118.19      4.97 o
 -11   1   7        0.00        0.82      1.22 o
 -10   1   7      515.04      450.42     16.09 o
  -9   1   7      416.41      432.31      6.65 o
  -8   1   7        1.10        0.52      0.57 o
  -7   1   7     1596.97     1582.23     13.56 o
  -6   1   7     1025.76     1197.38     10.48 o
  -5   1   7      889.43      925.52      8.30 o
  -4   1   7      320.26      421.00      4.28 o
  -3   1   7       15.41       16.62      0.81 o
  -2   1   7     2678.07     3044.08     24.79 o
  -1   1   7     3744.86     4198.91     36.04 o
   0   1   7     4689.23     5298.94     45.15 o
   1   1   7     2165.96     2211.45     17.46 o
   2   1   7       33.41       44.13      1.38 o
   3   1   7      528.92      711.45      9.11 o
   4   1   7        0.00        1.15      0.43 o
   5   1   7       55.18       67.29      1.70 o
   6   1   7      352.23      336.81      3.80 o
   7   1   7      286.18      249.74      3.16 o
   8   1   7      387.60      374.90      6.03 o
   9   1   7       28.91       23.39      1.49 o
  10   1   7        8.04        7.99      1.12 o
  11   1   7      104.90       96.31      3.18 o
  12   1   7       61.32       70.14      3.01 o
  13   1   7       42.12       42.12      3.38 o
  14   1   7       60.52       64.99      4.20 o
  15   1   7       62.53       58.92      4.74 o
  16   1   7       14.17       12.83      5.94 o
  17   1   7       91.10       87.00      6.70 o
 -17   2   7      165.31      161.60      8.66 o
 -16   2   7      373.64      353.37     10.50 o
 -15   2   7      200.11      198.38      7.32 o
 -14   2   7       39.76       38.87      3.72 o
 -13   2   7       18.08       21.86      3.10 o
 -12   2   7        0.00       -0.35      1.32 o
 -11   2   7      428.44      391.46      7.71 o
 -10   2   7       20.26       15.47      1.72 o
  -9   2   7      342.61      335.15      6.75 o
  -8   2   7      850.94      774.68      7.93 o
  -7   2   7       66.16       79.85      2.32 o
  -6   2   7      899.77     1027.76     10.76 o
  -5   2   7     1027.36      991.61     15.07 o
  -4   2   7       81.79       84.04      1.90 o
  -3   2   7      195.09      258.10      3.25 o
  -2   2   7      388.95      478.40      5.52 o
  -1   2   7      697.57      814.80      7.38 o
   0   2   7     3890.22     4302.32     36.87 o
   1   2   7      346.34      382.10      3.79 o
   2   2   7      426.30      457.73      4.40 o
   3   2   7      577.65      602.39      5.32 o
   4   2   7      424.80      422.66      4.06 o
   5   2   7       32.95       28.15      1.07 o
   6   2   7        0.22        1.91      0.47 o
   7   2   7       82.37       78.87      1.67 o
   8   2   7     2057.73     2021.34     18.95 o
   9   2   7      939.35      786.02     10.57 o
  10   2   7       79.32       83.40      2.97 o
  11   2   7       69.70       68.61      4.91 o
  12   2   7       57.55       47.67      2.68 o
  13   2   7       62.99       62.78      5.04 o
  14   2   7      145.94      151.39      6.60 o
  15   2   7       30.74       28.17      6.32 o
  16   2   7        0.03       -1.66      2.90 o
  17   2   7       22.54       32.89      4.75 o
 -17   3   7        2.37        4.35      2.94 o
 -16   3   7       35.99       33.72      4.03 o
 -15   3   7       54.83       63.75      4.70 o
 -14   3   7        7.09        9.03      2.58 o
 -13   3   7       83.66       79.91      3.49 o
 -12   3   7        5.50        1.58      1.44 o
 -11   3   7      153.54      120.94      6.59 o
 -10   3   7      168.60      132.59      3.43 o
  -9   3   7        7.33        8.05      1.16 o
  -8   3   7      514.32      528.96      6.39 o
  -7   3   7        2.89        0.70      0.46 o
  -6   3   7       15.17       44.29      2.32 o
  -5   3   7     2196.02     2397.03     23.26 o
  -4   3   7        0.01        0.63      0.57 o
  -3   3   7     3781.25     4388.99     41.26 o
  -2   3   7     1090.93     1293.75     22.44 o
  -1   3   7     4867.66     5715.91     58.07 o
   0   3   7       41.39       51.32      1.47 o
   1   3   7      977.71      994.04      8.34 o
   2   3   7     1271.60     1405.00     11.43 o
   3   3   7       25.35       35.67      1.06 o
   4   3   7      361.95      391.86      3.80 o
   5   3   7      648.71      661.57      6.04 o
   6   3   7      742.74      772.55      6.94 o
   7   3   7      947.90      888.57      8.75 o
   8   3   7        0.01        2.56      1.40 o
   9   3   7      888.58      910.58     10.80 o
  10   3   7      138.22      140.37      3.73 o
  11   3   7        0.15        4.67      1.42 o
  12   3   7       65.00       78.83      3.33 o
  13   3   7       46.10       56.62      3.07 o
  14   3   7        2.91        1.04      1.83 o
  15   3   7      190.85      204.15      8.40 o
  16   3   7        2.39        1.96      3.23 o
 -17   4   7       60.46       60.83      5.67 o
 -16   4   7       38.63       44.57      4.34 o
 -15   4   7        4.76        4.99      3.32 o
 -14   4   7       57.97       64.35      6.61 o
 -13   4   7       45.13       46.68      2.92 o
 -12   4   7       17.42       11.84      1.88 o
 -11   4   7        5.40        3.27      1.51 o
 -10   4   7        0.14        0.77      1.14 o
  -9   4   7     1281.41     1223.08     14.13 o
  -8   4   7     2349.26     2279.79     24.40 o
  -7   4   7      102.01       96.66      2.00 o
  -6   4   7      705.74      715.41      7.35 o
  -5   4   7      875.83     1030.12     10.87 o
  -4   4   7       56.18       68.83      1.97 o
  -3   4   7     1413.06     1491.65     14.99 o
  -2   4   7      412.64      506.35      5.85 o
  -1   4   7      645.23      706.31      8.36 o
   0   4   7       48.25       83.61      1.86 o
   1   4   7      336.63      356.91      8.58 o
   2   4   7     1869.95     2123.43     17.88 o
   3   4   7      447.61      485.42      4.42 o
   4   4   7      775.64      783.35      7.05 o
   5   4   7       84.89      101.03      2.50 o
   6   4   7      834.26      873.25      8.44 o
   7   4   7      259.12      245.60      3.27 o
   8   4   7      261.58      271.84      3.89 o
   9   4   7      232.48      250.24      4.44 o
  10   4   7       83.81       83.19      3.03 o
  11   4   7       12.56       21.75      1.98 o
  12   4   7       21.48       28.40      2.27 o
  13   4   7       86.81      102.00      4.76 o
  14   4   7      168.09      176.32      5.26 o
  15   4   7       12.94        6.69      6.89 o
  16   4   7      108.90      116.48     12.22 o
 -17   5   7        7.62        7.29      3.19 o
 -16   5   7       71.08       76.95      5.23 o
 -15   5   7       97.98      104.97      4.31 o
 -14   5   7       72.91       76.24      3.77 o
 -13   5   7      205.79      238.24      5.95 o
 -12   5   7       59.53       63.18      3.86 o
 -11   5   7        2.16        3.43      1.72 o
 -10   5   7      204.34      197.74      4.43 o
  -9   5   7       34.67       31.35      1.99 o
  -8   5   7      123.59      127.67      3.39 o
  -7   5   7      111.23      108.01      2.37 o
  -6   5   7       59.92       54.05      1.74 o
  -5   5   7       93.97       85.67      2.06 o
  -4   5   7      251.16      217.95      3.28 o
  -3   5   7      206.81      236.61      3.41 o
  -2   5   7      286.27      344.99      4.05 o
  -1   5   7      926.73      990.93     11.65 o
   0   5   7     1645.60     1898.42     21.11 o
   1   5   7     3264.41     3483.03     37.14 o
   2   5   7      846.52     1011.31     10.06 o
   3   5   7      158.17      178.47      2.58 o
   4   5   7      190.83      219.45      2.69 o
   5   5   7       60.63       92.43      2.43 o
   6   5   7     1549.00     1487.37     13.32 o
   7   5   7      843.43      761.40      7.85 o
   8   5   7       11.00       11.24      1.33 o
   9   5   7      170.26      183.61      3.43 o
  10   5   7       55.24       42.18      2.35 o
  11   5   7       13.16       15.69      1.78 o
  12   5   7      153.14      151.64      4.56 o
  13   5   7      174.12      176.04      5.27 o
  14   5   7       87.59       96.80      4.19 o
  15   5   7       10.16        8.15      2.67 o
  16   5   7        1.12       -0.36      4.50 o
 -17   6   7       91.20       82.32      8.38 o
 -16   6   7       10.46        8.49      6.70 o
 -15   6   7       22.49       18.83      2.98 o
 -14   6   7       77.56       79.63      7.48 o
 -13   6   7      111.96      125.16      5.25 o
 -12   6   7      101.04      100.77      4.57 o
 -11   6   7       80.59       75.68      3.35 o
 -10   6   7       18.75        9.12      1.51 o
  -9   6   7       17.82       14.13      1.99 o
  -8   6   7     1731.94     1642.45     20.59 o
  -7   6   7        0.89        2.43      0.85 o
  -6   6   7       17.07        8.50      0.93 o
  -5   6   7      674.98      739.27      8.27 o
  -4   6   7      497.00      484.47      5.84 o
  -3   6   7     1437.59     1546.92     17.40 o
  -2   6   7      140.67      210.74      4.12 o
  -1   6   7      913.25      952.74     12.09 o
   0   6   7        0.30        2.49      0.72 o
   1   6   7      499.96      474.60      7.40 o
   2   6   7        5.05        6.22      0.90 o
   3   6   7      261.47      314.15      4.11 o
   4   6   7      661.67      672.95      6.76 o
   5   6   7     1052.44     1019.51      9.61 o
   6   6   7       25.21       39.91      1.25 o
   7   6   7      472.92      478.14      6.33 o
   8   6   7     1138.60     1065.72     11.03 o
   9   6   7       16.90        7.76      1.11 o
  10   6   7        6.65       11.68      1.59 o
  11   6   7       30.69       31.53      2.37 o
  12   6   7       44.99       53.83      3.05 o
  13   6   7       21.16       22.97      2.44 o
  14   6   7      534.20      588.99     12.55 o
  15   6   7      125.36      128.79      6.41 o
  16   6   7        4.21        1.38      4.88 o
 -16   7   7        0.01        0.98      3.64 o
 -15   7   7        1.43        4.45      3.56 o
 -14   7   7      117.89      132.28      7.54 o
 -13   7   7      234.51      242.87      7.99 o
 -12   7   7        2.58        1.76      1.90 o
 -11   7   7      106.83       99.88      3.74 o
 -10   7   7       76.60       84.39      2.99 o
  -9   7   7     1641.35     1599.57     20.36 o
  -8   7   7     1164.41     1204.89     15.76 o
  -7   7   7      209.18      200.56      3.69 o
  -6   7   7      362.25      351.63      4.72 o
  -5   7   7       24.42       16.56      1.02 o
  -4   7   7     1622.44     1717.31     19.25 o
  -3   7   7       53.05       33.08      1.60 o
  -2   7   7      346.57      327.28      5.61 o
  -1   7   7     1125.73     1261.66     13.52 o
   0   7   7      147.57      169.18      3.09 o
   1   7   7       63.71       88.91      2.68 o
   2   7   7        1.46       -0.26      0.52 o
   3   7   7       13.34       13.31      1.32 o
   4   7   7      117.48      119.35      2.38 o
   5   7   7      587.52      571.46      7.25 o
   6   7   7       25.56       18.87      2.36 o
   7   7   7       61.11       54.77      2.48 o
   8   7   7      222.06      213.62      4.54 o
   9   7   7       29.98       22.59      1.88 o
  10   7   7       27.08       27.02      3.38 o
  11   7   7       10.97       12.55      2.92 o
  12   7   7      187.13      183.05      7.61 o
  13   7   7      244.80      255.62      9.15 o
  14   7   7       25.51       25.60      3.68 o
  15   7   7        4.65        4.97      2.99 o
  16   7   7       20.43       25.05      3.97 o
 -16   8   7        0.06       -1.76      3.57 o
 -15   8   7       87.61       95.71      7.61 o
 -14   8   7       43.81       55.21      6.17 o
 -13   8   7        1.68        3.50      3.39 o
 -12   8   7      167.33      143.68      8.37 o
 -11   8   7       21.08       23.53      3.21 o
 -10   8   7        1.59        0.92      1.69 o
  -9   8   7       27.55       27.10      3.84 o
  -8   8   7        0.02        1.40      2.29 o
  -7   8   7      735.67      735.89     12.72 o
  -6   8   7       19.19       14.23      1.39 o
  -5   8   7      288.24      279.09      5.30 o
  -4   8   7      422.60      400.14      7.53 o
  -3   8   7      646.35      644.38      9.22 o
  -2   8   7      108.75      141.16      3.70 o
  -1   8   7      197.95      193.42      3.41 o
   0   8   7        1.54        0.32      0.72 o
   1   8   7       23.19       18.59      1.78 o
   3   8   7      567.64      591.78      7.47 o
   4   8   7     1000.74     1056.02     10.83 o
   5   8   7      237.20      202.13      3.71 o
   6   8   7      243.56      197.57      4.21 o
   7   8   7      625.53      546.94      8.19 o
   8   8   7      673.10      621.86      9.17 o
   9   8   7      105.51      116.87      3.54 o
  10   8   7      296.26      315.13      7.93 o
  11   8   7       58.64       53.85     11.19 o
  12   8   7        0.68       -1.70      3.09 o
  13   8   7        0.71       -2.59      2.59 o
  14   8   7        0.80       -3.23      3.23 o
  15   8   7       52.45       48.02      6.27 o
  16   8   7       79.06       85.55      6.14 o
 -16   9   7       83.20       80.57      7.61 o
 -15   9   7       60.04       64.46      6.93 o
 -14   9   7        4.14        7.95      4.05 o
 -13   9   7       23.39       21.14      4.63 o
 -12   9   7       85.47       83.41      5.19 o
 -11   9   7        9.97        8.18      2.60 o
 -10   9   7       58.60       60.77      3.64 o
  -9   9   7      529.52      520.06     10.37 o
  -8   9   7      364.58      351.55     10.22 o
  -7   9   7        2.23        1.14      1.50 o
  -6   9   7      512.82      455.14      7.41 o
  -5   9   7      585.46      620.04      8.46 o
  -4   9   7     1263.26     1086.45     13.18 o
  -3   9   7        0.28        0.28      0.74 o
  -2   9   7      266.40      229.89      7.04 o
  -1   9   7       43.28       36.59      1.66 o
   0   9   7      353.78      310.16      4.74 o
   1   9   7       49.38       51.40      2.34 o
   3   9   7      153.76      176.53      3.45 o
   4   9   7      325.44      319.22      4.95 o
   5   9   7     1119.90     1020.38     11.71 o
   6   9   7      384.83      330.10      5.83 o
   7   9   7       48.61       68.43      3.24 o
   8   9   7        1.04       -0.22      1.25 o
   9   9   7       84.71       69.09      3.14 o
  10   9   7       25.89       23.49      2.14 o
  11   9   7      120.58      120.90      6.30 o
  12   9   7      122.43      126.24      7.84 o
  13   9   7       51.74       44.00      4.80 o
  14   9   7       32.51       26.74      5.27 o
  15   9   7       58.85       56.62      6.82 o
 -16  10   7        2.76        1.35      4.30 o
 -15  10   7       88.90       99.17      8.10 o
 -14  10   7      120.67      100.63      8.05 o
 -13  10   7      113.16      116.75      8.15 o
 -12  10   7      210.19      215.30      7.97 o
 -11  10   7       14.00       13.11      2.42 o
 -10  10   7       56.15       70.61      6.26 o
  -9  10   7      437.65      420.33      9.29 o
  -8  10   7      100.12      135.51      4.74 o
  -7  10   7       27.07       25.29      2.48 o
  -6  10   7        1.41        4.50      1.35 o
  -5  10   7       73.28       43.28      2.12 o
  -4  10   7      191.31      259.66      5.42 o
  -3  10   7      160.00      165.59      3.71 o
  -2  10   7      535.85      505.03      7.46 o
  -1  10   7       49.86       45.11      1.91 o
   0  10   7      311.28      287.91      4.62 o
   1  10   7      646.14      611.53      7.83 o
   2  10   7        7.71       22.69      1.50 o
   3  10   7        6.33        2.08      0.91 o
   4  10   7       77.81       91.59      2.95 o
   5  10   7      361.13      345.74      6.10 o
   6  10   7      945.02      886.78     13.79 o
   7  10   7     1176.47     1067.77     13.97 o
   8  10   7      226.75      228.34      5.62 o
   9  10   7        0.02        1.16      1.36 o
  10  10   7      121.83      118.65      4.43 o
  11  10   7        0.35       -1.35      2.44 o
  12  10   7       44.45       46.66      4.79 o
  13  10   7       50.46       44.65      6.11 o
  14  10   7        9.19        7.92      4.28 o
  15  10   7        2.94        2.88      4.31 o
 -15  11   7      315.10      349.98     15.07 o
 -14  11   7       64.48       73.22      7.48 o
 -13  11   7        1.00       -3.36      3.36 o
 -12  11   7        2.88       -0.88      2.57 o
 -11  11   7       92.07       95.94      4.72 o
 -10  11   7      177.47      171.47      5.74 o
  -9  11   7      215.80      194.81      6.58 o
  -8  11   7        6.81        3.28      1.83 o
  -7  11   7       59.76       52.17      3.39 o
  -6  11   7      269.35      239.69      5.35 o
  -5  11   7      298.80      289.04      6.89 o
  -4  11   7       13.60        9.35      1.66 o
  -3  11   7      437.20      376.41      6.68 o
  -2  11   7        1.83        0.02      1.08 o
  -1  11   7        9.67       10.33      1.32 o
   0  11   7      395.76      365.95      5.52 o
   1  11   7      748.21      713.64      8.96 o
   2  11   7       51.52       27.92      1.70 o
   3  11   7      498.52      479.62      6.78 o
   4  11   7      406.48      395.86      6.01 o
   5  11   7        0.82        0.01      1.14 o
   6  11   7       86.54       75.35      3.79 o
   7  11   7      221.38      188.94      5.39 o
   8  11   7        3.81        4.29      1.52 o
   9  11   7       23.78       20.23      2.15 o
  10  11   7        0.99       -0.60      1.53 o
  11  11   7        1.11       -1.05      2.60 o
  12  11   7      197.23      211.68      8.67 o
  13  11   7      808.15      756.72     24.24 o
  14  11   7        1.27        0.48      4.08 o
  15  11   7      107.40      128.90      9.36 o
 -15  12   7       27.19       23.54      5.57 o
 -14  12   7      219.98      194.69     11.09 o
 -13  12   7       27.73       25.48      5.34 o
 -12  12   7      241.60      249.85      9.13 o
 -11  12   7        4.21       -0.09      2.23 o
 -10  12   7       98.43       95.53      4.67 o
  -9  12   7        0.47       -0.91      1.72 o
  -8  12   7       12.63       14.98      3.84 o
  -7  12   7        1.37        0.86      1.65 o
  -6  12   7      135.66      131.96      6.11 o
  -5  12   7      665.00      580.00     13.71 o
  -4  12   7     1027.65      921.61     12.16 o
  -3  12   7      267.51      212.48      4.50 o
  -2  12   7      607.01      567.38      8.46 o
  -1  12   7       47.73       37.61      2.16 o
   0  12   7      780.16      747.99     10.39 o
   1  12   7      633.19      537.22      7.42 o
   2  12   7      129.62      139.45      3.32 o
   3  12   7       23.05        5.76      1.18 o
   4  12   7        2.90        1.74      1.21 o
   5  12   7        1.01        3.02      1.66 o
   6  12   7       41.06       39.40      2.96 o
   7  12   7       28.28       25.25      3.25 o
   8  12   7      109.78      109.48      4.49 o
   9  12   7        6.97        9.28      1.87 o
  10  12   7        0.02       -1.22      1.56 o
  11  12   7      198.05      191.54      6.79 o
  12  12   7       18.02       14.65      4.44 o
  13  12   7      142.13      143.63      9.47 o
  14  12   7       42.13       41.66      6.20 o
 -15  13   7       81.96       89.24      8.75 o
 -14  13   7       35.05       33.63      6.02 o
 -13  13   7       62.00       58.23      7.04 o
 -12  13   7        0.01        1.11      2.92 o
 -11  13   7       58.85       64.16      4.47 o
 -10  13   7      253.89      282.51      8.75 o
  -9  13   7      101.41      100.48      4.74 o
  -8  13   7        6.06        5.41      2.06 o
  -7  13   7        8.30        4.15      2.55 o
  -6  13   7      154.40      164.42      7.46 o
  -5  13   7     1100.51     1084.97     15.75 o
  -4  13   7      108.20      102.05      3.24 o
  -3  13   7        6.65       13.78      2.11 o
  -2  13   7      101.12       97.72      3.24 o
  -1  13   7        2.76        1.29      1.12 o
   0  13   7       17.37        7.76      2.30 o
   1  13   7      126.23       97.07      3.16 o
   2  13   7       33.84       24.96      1.79 o
   3  13   7      115.42       93.77      2.88 o
   4  13   7      257.00      242.06      5.52 o
   5  13   7      317.17      350.81      7.74 o
   6  13   7       57.17       65.64      3.77 o
   7  13   7        0.03        2.49      1.81 o
   8  13   7      265.83      285.44      7.30 o
   9  13   7        0.13        0.23      1.64 o
  10  13   7       59.22       65.88      3.54 o
  11  13   7       54.69       51.92      5.09 o
  12  13   7      361.57      350.52     14.87 o
  13  13   7       30.93       25.11      5.50 o
  14  13   7        0.51        1.14      4.06 o
 -14  14   7        3.83       11.54      4.82 o
 -13  14   7       18.59       24.70      4.21 o
 -12  14   7      268.99      283.71     10.27 o
 -11  14   7       29.86       33.51      3.61 o
 -10  14   7        2.61       -0.51      3.41 o
  -9  14   7       26.24       31.44      3.94 o
  -8  14   7        0.45       -0.54      2.53 o
  -7  14   7      324.54      291.42      9.86 o
  -6  14   7      267.58      275.63     12.41 o
  -5  14   7        3.79        1.39      1.75 o
  -4  14   7       74.27       66.75      2.99 o
  -3  14   7       84.97       79.89      3.12 o
  -2  14   7       48.11       32.49      2.24 o
  -1  14   7        3.75        2.39      1.27 o
   0  14   7        1.01        1.26      1.23 o
   1  14   7        0.52        0.17      1.41 o
   2  14   7        5.11        2.27      1.36 o
   3  14   7      392.04      405.31      6.51 o
   4  14   7      552.40      634.76     14.58 o
   5  14   7       85.77       86.14      4.14 o
   6  14   7       35.24       33.64      2.99 o
   7  14   7        1.89        3.90      1.98 o
   8  14   7       23.32       25.68      2.98 o
   9  14   7      241.18      269.09     12.30 o
  10  14   7      124.47      122.91      4.49 o
  11  14   7      325.61      327.61      7.30 o
  12  14   7       45.85       43.50      6.21 o
  13  14   7       44.10       43.17      6.45 o
 -14  15   7       48.80       57.37      7.52 o
 -13  15   7        1.37       -1.05      3.24 o
 -12  15   7       22.03       22.64      4.28 o
 -11  15   7       72.59       75.26      4.97 o
 -10  15   7      120.81      126.84      5.74 o
  -9  15   7       23.52       30.58      7.30 o
  -8  15   7       11.17       10.89      3.35 o
  -7  15   7      541.85      525.93     14.59 o
  -6  15   7      953.26      899.04     20.75 o
  -5  15   7      186.93      189.09      6.16 o
  -4  15   7      108.95       92.87      3.37 o
  -3  15   7       33.19       31.67      2.36 o
  -2  15   7     1033.70     1029.53     13.93 o
  -1  15   7      954.52      915.19     12.76 o
   0  15   7      245.85      236.29      5.31 o
   1  15   7      413.88      393.22      9.22 o
   2  15   7      102.82      118.43      5.39 o
   3  15   7       17.87       19.99      2.06 o
   4  15   7      212.86      193.33      5.74 o
   5  15   7        0.26        4.97      2.04 o
   6  15   7        5.81        7.93      2.25 o
   7  15   7        0.15       -0.70      1.95 o
   8  15   7        1.07       -1.19      2.06 o
   9  15   7       23.00       22.74      3.08 o
  10  15   7       17.12       21.42      3.20 o
  11  15   7      111.32      125.77     11.55 o
  12  15   7      117.78      130.71      9.59 o
  13  15   7       97.69      107.42      9.54 o
 -13  16   7       14.29       17.15      4.29 o
 -12  16   7      802.32      869.21     20.98 o
 -11  16   7       92.34       86.07      6.47 o
 -10  16   7      187.18      199.98     13.13 o
  -9  16   7        2.76        4.57      3.60 o
  -8  16   7      112.47      136.32      7.38 o
  -7  16   7       13.43       17.11      3.63 o
  -6  16   7        1.51       -0.58      2.45 o
  -5  16   7      291.33      272.97      9.73 o
  -4  16   7      116.48      107.18      3.64 o
  -3  16   7       63.19       60.94      3.09 o
  -2  16   7       20.26       18.92      2.01 o
  -1  16   7       41.82       58.51      3.10 o
   0  16   7      674.87      671.10     10.39 o
   1  16   7       43.12       38.35      2.65 o
   2  16   7        6.20        9.10      1.81 o
   3  16   7        0.68        0.48      2.02 o
   4  16   7      310.42      294.96      8.60 o
   5  16   7       12.75       12.51      2.42 o
   6  16   7       25.46       29.73      3.17 o
   7  16   7       19.74       23.00      3.03 o
   8  16   7        9.54        9.24      2.60 o
   9  16   7      300.99      326.30      8.62 o
  10  16   7      122.65      118.32      8.29 o
  11  16   7      118.49      116.75     12.68 o
  12  16   7      183.96      199.74     11.63 o
 -12  17   7       20.31       19.97      4.38 o
 -11  17   7        0.44       -4.12      4.12 o
 -10  17   7       69.73       75.62      9.33 o
  -9  17   7       33.25       36.99      7.22 o
  -8  17   7      124.48      133.49      7.69 o
  -7  17   7       35.68       49.48      5.43 o
  -6  17   7      129.97      132.23      7.27 o
  -5  17   7      151.38      152.37      7.52 o
  -4  17   7      139.85      141.64      4.84 o
  -3  17   7        2.24        3.40      1.64 o
  -2  17   7       67.33       62.20      3.27 o
  -1  17   7       10.02        5.26      1.75 o
   0  17   7       33.57       27.83      2.83 o
   1  17   7        0.20       -1.42      1.42 o
   2  17   7       19.76       18.63      2.17 o
   3  17   7        0.01        0.64      1.78 o
   4  17   7       10.82       12.62      2.94 o
   5  17   7        7.32        9.40      2.71 o
   6  17   7      200.57      224.98      8.05 o
   7  17   7        4.55       11.02      2.72 o
   8  17   7      241.06      260.02      9.00 o
   9  17   7        2.11       -0.57      2.89 o
  10  17   7        0.00        0.94      3.56 o
  11  17   7        6.43       14.20      4.60 o
  12  17   7        1.35        0.53      4.52 o
 -12  18   7        0.14       -2.73      3.14 o
 -11  18   7        3.92       -0.35      4.99 o
 -10  18   7       21.07       19.67      6.31 o
  -9  18   7       51.11       38.91      7.70 o
  -8  18   7      173.70      171.39     12.55 o
  -7  18   7       40.67       52.32      7.95 o
  -6  18   7        8.49       14.93      3.78 o
  -5  18   7       18.69       19.46      3.91 o
  -4  18   7       18.67       23.82      2.73 o
  -3  18   7       15.58       21.53      2.35 o
  -2  18   7      159.86      160.90      4.82 o
  -1  18   7      178.21      165.10      5.91 o
   0  18   7      804.74      783.02     12.05 o
   1  18   7        0.25       -1.64      1.64 o
   2  18   7      509.41      536.76      9.46 o
   3  18   7     1557.88     1562.28     27.02 o
   4  18   7      396.60      414.44     11.06 o
   5  18   7      137.21      146.59      8.43 o
   6  18   7        0.01       -2.31      2.31 o
   7  18   7      303.32      313.30     12.09 o
   8  18   7      357.02      355.63     10.85 o
   9  18   7      195.01      220.79     10.49 o
  10  18   7      111.88      114.65      8.60 o
  11  18   7      238.42      246.65     12.14 o
 -11  19   7       10.30       18.06      6.74 o
 -10  19   7       53.60       34.44      8.06 o
  -9  19   7      190.17      163.16     13.05 o
  -8  19   7       26.60       25.61      7.15 o
  -7  19   7      531.70      551.72     23.27 o
  -6  19   7      272.19      274.98     15.47 o
  -5  19   7      332.77      347.23     12.16 o
  -4  19   7      575.32      593.43     16.49 o
  -3  19   7       59.16       64.96      4.78 o
  -2  19   7      521.61      544.91      9.61 o
  -1  19   7      420.21      432.74      8.37 o
   0  19   7      232.90      241.95      7.52 o
   1  19   7      145.90      149.53      6.36 o
   2  19   7       84.93       88.63      4.20 o
   3  19   7       60.76       49.22      6.42 o
   4  19   7       92.24      103.45      6.61 o
   5  19   7       95.03       87.81      7.17 o
   6  19   7       38.46       38.45      5.32 o
   7  19   7       17.69       21.27      4.66 o
   8  19   7        3.31        3.80      3.97 o
   9  19   7        9.79        8.45      4.12 o
  10  19   7        0.59       -0.47      3.93 o
 -10  20   7        6.43        6.64      6.40 o
  -9  20   7        4.03       -1.90      5.18 o
  -8  20   7       11.60        6.07      5.29 o
  -7  20   7        5.17        7.18      5.25 o
  -6  20   7        1.38        3.64      4.56 o
  -5  20   7      201.05      190.82     13.13 o
  -4  20   7      266.81      310.01     16.34 o
  -3  20   7        8.65        6.75      2.73 o
  -2  20   7        1.84        2.59      1.92 o
  -1  20   7       52.66       49.20      3.42 o
   0  20   7       16.37        9.25      2.24 o
   1  20   7       90.15       94.57      4.46 o
   2  20   7       58.43       57.11      4.22 o
   3  20   7       44.13       39.01      8.10 o
   4  20   7       20.61       21.60      4.90 o
   5  20   7        6.49        3.15      3.39 o
   6  20   7        2.16       -2.55      3.41 o
   7  20   7      130.42      139.16     11.69 o
   8  20   7      336.45      355.71     13.90 o
   9  20   7       78.02       92.13      8.18 o
  -9  21   7      296.25      336.07     19.01 o
  -8  21   7      146.02      145.39     12.34 o
  -7  21   7        0.98       -1.20      4.48 o
  -6  21   7      135.07      134.29     12.70 o
  -5  21   7        0.01        3.61      4.98 o
  -4  21   7       33.86       29.40      6.96 o
  -3  21   7       43.18       46.72      4.35 o
  -2  21   7        1.14        1.99      2.22 o
  -1  21   7       57.36       53.74      4.01 o
   0  21   7       25.36       25.94      3.71 o
   1  21   7        5.43        5.67      2.47 o
   2  21   7      261.73      245.82     10.64 o
   3  21   7        3.05       -1.24      8.85 o
   4  21   7       67.87       67.91      6.77 o
   5  21   7       23.57       19.81      4.72 o
   6  21   7        9.15        4.00      5.58 o
   7  21   7        6.13       12.23      4.79 o
   8  21   7       41.19       51.04      6.73 o
  -7  22   7       32.78       23.47      6.73 o
  -6  22   7       24.18       22.01      7.18 o
  -5  22   7        9.88        4.45      5.45 o
  -4  22   7       31.31       39.47      7.54 o
  -3  22   7        1.63       -3.74      3.74 o
  -2  22   7        3.97        7.23      4.45 o
  -1  22   7       29.56       27.42      3.97 o
   0  22   7      273.97      272.05      9.07 o
   1  22   7        4.79        1.47      3.80 o
   2  22   7        9.74       12.82      4.36 o
   3  22   7       15.54       19.82      4.90 o
   4  22   7       21.30       19.70      4.97 o
   5  22   7       74.58       74.04      9.14 o
   6  22   7       76.99       86.39      8.07 o
   7  22   7       38.46       36.58      6.46 o
  -6  23   7        4.26        7.84      5.65 o
  -5  23   7        0.82        2.94      5.38 o
  -4  23   7       66.53       66.53      9.67 o
  -3  23   7        0.23       -4.86      4.99 o
  -2  23   7      162.38      180.21      7.64 o
  -1  23   7      143.25      126.68      7.11 o
   0  23   7        0.97        0.44      2.75 o
   1  23   7      405.73      420.94     14.87 o
   2  23   7       27.37       23.81      5.37 o
   3  23   7        3.62        4.95      5.78 o
   4  23   7       24.20       22.91      5.33 o
   5  23   7       36.36       31.15      7.58 o
  -3  24   7       64.23       65.04      9.79 o
  -2  24   7      101.09       93.42     11.15 o
  -1  24   7       27.01       28.49      5.02 o
   0  24   7       66.84       68.29      8.78 o
   1  24   7      107.90      109.21      8.83 o
   2  24   7        7.08        3.76      6.96 o
 -17   0   8       33.90       28.51      5.65 o
 -16   0   8       80.93       84.98      7.90 o
 -15   0   8        4.42        0.77      3.61 o
 -14   0   8      315.27      313.44     13.01 o
 -13   0   8       10.58        5.51      3.31 o
 -12   0   8        0.70        1.40      2.76 o
 -11   0   8      542.53      542.23     17.09 o
 -10   0   8       99.26       95.35      5.97 o
  -9   0   8      244.40      230.07      4.86 o
  -8   0   8      244.08      250.95      4.48 o
  -7   0   8     2308.39     2131.49     25.42 o
  -6   0   8     1452.41     1437.77     23.46 o
  -5   0   8        0.37        2.60      0.80 o
  -4   0   8      941.15     1104.15     13.88 o
  -3   0   8     1421.70     1401.43     17.13 o
  -2   0   8     1697.17     2030.83     24.08 o
  -1   0   8      157.61      155.83      3.49 o
   0   0   8      282.69      286.67      6.52 o
   1   0   8      268.96      320.45      5.13 o
   2   0   8       84.95      115.60      2.55 o
   3   0   8      175.69      189.81      3.66 o
   4   0   8       10.86        8.55      1.22 o
   5   0   8      374.02      394.39      5.74 o
   6   0   8       33.19       46.12      1.94 o
   7   0   8     1154.73     1125.31     13.41 o
   8   0   8      460.70      442.90      7.40 o
   9   0   8      670.88      575.71     10.57 o
  10   0   8      187.61      226.14      6.03 o
  11   0   8        8.49       11.18      1.88 o
  12   0   8      433.36      480.80     17.43 o
  13   0   8      425.21      417.49     13.13 o
  14   0   8       34.74       32.54      5.54 o
  15   0   8      279.73      345.47     15.96 o
  16   0   8      109.26      136.82     10.58 o
 -17   1   8        0.01        0.02      2.71 o
 -16   1   8       27.60       25.67      5.79 o
 -15   1   8       38.50       41.71      6.08 o
 -14   1   8       12.11        7.10      2.58 o
 -13   1   8       61.62       57.88      4.17 o
 -12   1   8        0.69        0.08      1.85 o
 -11   1   8      182.30      188.14      7.08 o
 -10   1   8       18.96       18.85      2.16 o
  -9   1   8      166.63      166.30      3.03 o
  -8   1   8      730.15      687.40      6.64 o
  -7   1   8        9.12        9.89      0.77 o
  -6   1   8        3.80        5.06      0.78 o
  -5   1   8      257.45      290.98      3.66 o
  -4   1   8      131.71      149.40      2.15 o
  -3   1   8      373.01      464.21      5.07 o
  -2   1   8     1451.23     1741.37     14.76 o
  -1   1   8        4.95        3.50      0.55 o
   0   1   8      583.44      621.65      5.93 o
   1   1   8       66.83       62.64      1.50 o
   2   1   8       64.11       69.08      1.98 o
   3   1   8      137.66      177.59      2.45 o
   4   1   8       15.10       16.37      0.93 o
   5   1   8       12.11       14.67      1.06 o
   6   1   8      650.38      615.64      6.11 o
   7   1   8      732.65      711.70      7.31 o
   8   1   8     1158.24     1074.61     11.10 o
   9   1   8     1461.59     1322.89     14.41 o
  10   1   8      278.23      279.38      5.59 o
  11   1   8       64.55       57.46      2.99 o
  12   1   8      276.83      278.08      5.70 o
  13   1   8      340.31      341.72      8.23 o
  14   1   8       72.75       87.03      4.84 o
  15   1   8      225.93      232.22      9.19 o
  16   1   8        0.54        1.74      4.77 o
 -17   2   8      121.94      119.11      6.55 o
 -16   2   8       39.94       35.42      4.08 o
 -15   2   8       39.37       38.57      8.86 o
 -14   2   8        0.24       -2.03      2.03 o
 -13   2   8        4.76        6.33      2.28 o
 -12   2   8        4.17        3.62      1.47 o
 -11   2   8      228.07      218.40      5.25 o
 -10   2   8        6.28        3.92      1.23 o
  -9   2   8      226.42      236.65      4.13 o
  -8   2   8      241.70      248.34      3.53 o
  -7   2   8       37.84       43.66      1.50 o
  -6   2   8     1166.97     1178.58     12.32 o
  -5   2   8        0.14        0.22      0.57 o
  -4   2   8       24.23       12.10      0.85 o
  -3   2   8       25.60       18.91      1.01 o
  -2   2   8      490.05      541.92      5.74 o
  -1   2   8      459.06      465.52      8.07 o
   0   2   8       14.94       17.45      0.82 o
   1   2   8        0.84       10.96      0.71 o
   2   2   8      549.41      628.53      5.49 o
   3   2   8      230.00      232.54      3.04 o
   4   2   8      300.74      372.72      3.83 o
   5   2   8      396.34      411.28      4.58 o
   6   2   8      507.87      478.90      5.33 o
   7   2   8       50.74       46.86      1.48 o
   8   2   8      912.36      876.72      9.34 o
   9   2   8      476.90      465.42      7.37 o
  10   2   8       31.99       21.04      3.06 o
  11   2   8       41.60       38.55      2.41 o
  12   2   8       59.38       66.81      3.13 o
  13   2   8      102.03      108.86      4.81 o
  14   2   8       48.33       47.74      6.58 o
  15   2   8       23.22       19.12      3.93 o
  16   2   8       23.37       29.96      4.60 o
 -17   3   8       22.01       16.06      3.50 o
 -16   3   8       56.37       58.44      4.85 o
 -15   3   8       36.62       38.31      3.98 o
 -14   3   8       22.27       19.81      3.06 o
 -13   3   8        0.23       -0.47      1.77 o
 -12   3   8       47.73       46.64      2.79 o
 -11   3   8      198.17      204.34      5.08 o
 -10   3   8      776.84      771.77     10.85 o
  -9   3   8       15.71       16.10      1.42 o
  -8   3   8      518.33      506.42      6.29 o
  -7   3   8      913.75      851.88      8.68 o
  -6   3   8        1.30        1.13      0.44 o
  -5   3   8      157.15      178.16      3.40 o
  -4   3   8     1596.50     1623.71     15.01 o
  -3   3   8       30.49       25.53      1.10 o
  -2   3   8      341.59      402.79      4.94 o
  -1   3   8       48.91       69.88      1.57 o
   0   3   8     1806.45     1982.89     17.66 o
   1   3   8      137.93      129.71      1.86 o
   2   3   8     1316.55     1521.68     12.45 o
   3   3   8     6028.38     6400.68     48.62 o
   4   3   8     1150.19     1195.46     10.12 o
   5   3   8        4.13       13.05      0.79 o
   6   3   8      230.98      200.22      2.54 o
   7   3   8      320.50      340.63      4.76 o
   8   3   8       10.54       10.01      1.18 o
   9   3   8        4.24        5.17      1.94 o
  10   3   8        6.43        2.97      1.37 o
  11   3   8        5.06        3.69      1.50 o
  12   3   8       37.91       36.37      2.51 o
  13   3   8        2.80        2.80      1.76 o
  14   3   8      217.15      221.63     10.78 o
  15   3   8        0.00        3.62      5.03 o
  16   3   8       30.80       28.89      4.47 o
 -17   4   8       52.45       42.02      4.48 o
 -16   4   8       73.80       80.38      5.40 o
 -15   4   8       46.18       49.01      4.31 o
 -14   4   8        4.36        5.35      1.85 o
 -13   4   8       13.27       12.51      3.05 o
 -12   4   8       33.39       48.75      2.89 o
 -11   4   8      258.75      220.66      5.40 o
 -10   4   8      243.36      224.83      4.67 o
  -9   4   8       95.51      107.70      2.82 o
  -8   4   8        0.27       -0.58      0.87 o
  -7   4   8     3799.60     3826.88     33.69 o
  -6   4   8      963.04      962.42      9.59 o
  -5   4   8        1.02        3.70      1.23 o
  -4   4   8     1210.29     1431.92     13.42 o
  -3   4   8     1836.38     2071.54     20.43 o
  -2   4   8       29.07       47.19      1.98 o
  -1   4   8      188.77      170.74      2.80 o
   0   4   8     1000.62     1061.24     10.24 o
   1   4   8      693.27      831.93      8.25 o
   2   4   8      288.22      326.55      3.39 o
   3   4   8      539.70      567.05      5.78 o
   4   4   8       32.49       41.89      1.37 o
   5   4   8       67.42       79.53      1.78 o
   6   4   8      550.93      551.33      6.06 o
   7   4   8      963.05      887.71      8.93 o
   8   4   8      167.09      172.35      3.30 o
   9   4   8      666.31      623.52      9.44 o
  10   4   8      453.72      477.95      7.77 o
  11   4   8       10.50       16.13      1.92 o
  12   4   8        3.73        1.56      1.59 o
  13   4   8        1.06       -0.22      1.82 o
  14   4   8      170.44      189.94      6.61 o
  15   4   8      169.43      203.17      8.28 o
  16   4   8       30.89       27.33      4.36 o
 -17   5   8       16.31       26.05      3.84 o
 -16   5   8       23.75       20.62      3.50 o
 -15   5   8      206.50      214.54      7.62 o
 -14   5   8        0.28       -1.43      1.71 o
 -13   5   8       81.66       84.48      3.67 o
 -12   5   8       17.33       18.71      2.15 o
 -11   5   8      145.65      140.41      6.23 o
 -10   5   8      264.44      276.57      5.50 o
  -9   5   8      204.83      215.79      5.57 o
  -8   5   8       95.93       72.05      2.69 o
  -7   5   8      545.31      515.65      6.44 o
  -6   5   8        0.05       -0.56      0.75 o
  -5   5   8       46.30       44.91      1.65 o
  -4   5   8      154.06      125.53      2.47 o
  -3   5   8      524.65      497.21     11.81 o
  -2   5   8        0.17        0.53      0.60 o
  -1   5   8      156.64      157.07      3.05 o
   0   5   8       84.98       91.98      2.20 o
   1   5   8      379.72      403.22      5.17 o
   2   5   8       12.03       17.75      1.03 o
   3   5   8      705.58      840.41      8.70 o
   4   5   8        5.47        7.74      0.71 o
   5   5   8       12.31       13.98      0.81 o
   6   5   8      431.97      479.02      5.39 o
   7   5   8      271.42      262.61      3.98 o
   8   5   8     1374.77     1369.36     13.93 o
   9   5   8       70.33       87.98      3.51 o
  10   5   8      125.26      123.86      4.70 o
  11   5   8      214.36      212.44      4.92 o
  12   5   8      378.58      383.60      7.67 o
  13   5   8        0.07        0.64      1.84 o
  14   5   8       15.85       15.20      2.59 o
  15   5   8        2.31        4.52      2.92 o
  16   5   8        3.95       14.91      5.61 o
 -17   6   8        2.61        0.20      4.20 o
 -16   6   8       55.89       52.37      4.77 o
 -15   6   8        4.51        5.48      2.51 o
 -14   6   8       33.86       40.84      3.56 o
 -13   6   8       47.61       45.40      3.63 o
 -12   6   8       62.40       70.93      4.13 o
 -11   6   8       25.81       22.59      2.32 o
 -10   6   8       62.02       73.72      2.88 o
  -9   6   8       12.70       12.69      1.55 o
  -8   6   8     1219.35     1233.84     16.17 o
  -7   6   8       56.53       49.92      1.85 o
  -6   6   8      440.48      394.78      5.26 o
  -5   6   8      184.04      209.21      3.39 o
  -4   6   8      291.51      293.63      4.14 o
  -3   6   8        2.40        1.50      0.51 o
  -2   6   8     1453.18     1550.95     17.37 o
  -1   6   8       19.07       24.25      1.46 o
   0   6   8      163.99      204.06      3.48 o
   1   6   8     1188.04     1151.71     15.06 o
   2   6   8      150.91      173.13      3.25 o
   3   6   8        1.34        2.54      0.66 o
   4   6   8       27.74       24.98      1.18 o
   5   6   8      157.78      155.68      2.62 o
   6   6   8      529.50      532.89      5.78 o
   7   6   8      377.03      353.00      5.40 o
   8   6   8       95.65       94.97      2.42 o
   9   6   8      124.33      131.47      3.37 o
  10   6   8       45.50       45.86      2.62 o
  11   6   8       32.99       30.78      2.27 o
  12   6   8      369.33      388.29      9.32 o
  13   6   8       31.42       29.01      4.27 o
  14   6   8        3.05        3.31      2.70 o
  15   6   8        2.60        7.10      4.05 o
  16   6   8       49.79       60.12      8.33 o
 -16   7   8        2.60       -0.49      3.43 o
 -15   7   8        0.04       -3.02      3.02 o
 -14   7   8       17.78       18.93      4.32 o
 -13   7   8       53.58       54.55      3.87 o
 -12   7   8       16.91       22.52      5.06 o
 -11   7   8      307.92      326.52      7.62 o
 -10   7   8       76.20       58.08      2.86 o
  -9   7   8       21.07       14.31      1.61 o
  -8   7   8      114.78      100.29      3.01 o
  -7   7   8      103.86      116.22      2.78 o
  -6   7   8       83.92       87.91      2.16 o
  -5   7   8       64.95       69.36      1.80 o
  -4   7   8       94.61      107.72      2.80 o
  -3   7   8       12.38       14.80      1.86 o
  -2   7   8      259.20      316.74      5.67 o
  -1   7   8       11.44       36.13      1.67 o
   0   7   8       42.83       55.97      1.71 o
   2   7   8      162.60      140.93      2.98 o
   3   7   8      417.22      378.47      4.90 o
   4   7   8      228.65      247.46      3.73 o
   5   7   8      730.74      726.38      8.87 o
   6   7   8      340.12      333.88      5.16 o
   7   7   8      160.52      148.94      3.73 o
   8   7   8      150.88      147.65      3.79 o
   9   7   8      113.31      101.03      3.34 o
  10   7   8        4.39        3.89      2.38 o
  11   7   8       43.52       41.07      4.15 o
  12   7   8        0.94        1.84      2.10 o
  13   7   8      157.57      155.50      5.92 o
  14   7   8      157.18      157.71      8.56 o
  15   7   8        0.91       -2.74      2.74 o
  16   7   8       11.67        7.30      3.45 o
 -16   8   8       12.59       17.41      4.65 o
 -15   8   8        9.88        4.61      3.95 o
 -14   8   8      204.07      238.26     11.30 o
 -13   8   8       61.10       64.69      6.55 o
 -12   8   8        2.41        5.84      3.23 o
 -11   8   8       91.13       96.18      5.27 o
 -10   8   8        7.27        8.06      1.92 o
  -9   8   8       36.20       39.80      3.00 o
  -8   8   8       58.04       62.89      3.51 o
  -7   8   8      209.23      199.85      4.66 o
  -6   8   8       19.73       25.14      1.73 o
  -5   8   8      248.85      225.93      4.30 o
  -4   8   8       74.41       79.52      2.80 o
  -3   8   8      129.96      108.96      3.08 o
  -2   8   8       12.17       14.66      1.46 o
  -1   8   8       12.40       17.58      1.16 o
   0   8   8      730.57      718.14      8.72 o
   1   8   8      549.77      495.79      8.04 o
   2   8   8      341.26      291.58      6.06 o
   3   8   8       38.20       38.02      2.06 o
   4   8   8     1212.70     1225.94     16.05 o
   5   8   8      396.07      384.41      5.65 o
   6   8   8      133.02      114.82      3.25 o
   7   8   8      180.42      147.25      3.78 o
   8   8   8       22.22       18.42      1.86 o
   9   8   8        1.55        2.76      1.42 o
  10   8   8      210.26      211.09      6.50 o
  11   8   8        1.41       -1.26      2.84 o
  12   8   8       12.76        7.38      2.95 o
  13   8   8        7.58        0.98      2.88 o
  14   8   8      128.90      110.70      8.26 o
  15   8   8      197.60      215.84     10.95 o
 -16   9   8       28.68       24.92      5.31 o
 -15   9   8      104.58      105.11      8.01 o
 -14   9   8      111.43      132.48      8.74 o
 -13   9   8       10.94       17.76      4.42 o
 -12   9   8       61.39       61.00      6.56 o
 -11   9   8       26.63       24.50      3.42 o
 -10   9   8       18.30       19.85      3.63 o
  -9   9   8       69.22       55.90      3.54 o
  -8   9   8      347.83      332.21      7.69 o
  -7   9   8       34.89       44.16      3.98 o
  -6   9   8       33.78       22.02      2.45 o
  -5   9   8      298.62      279.16      5.00 o
  -4   9   8       20.20       13.13      1.39 o
  -3   9   8        2.03        3.90      0.98 o
  -2   9   8     1000.20      959.74     13.63 o
  -1   9   8       88.86       95.68      2.53 o
   0   9   8       25.23       24.44      1.64 o
   1   9   8       63.74       80.87      2.41 o
   2   9   8      435.78      458.60      6.40 o
   3   9   8      349.21      295.83      4.82 o
   4   9   8      192.67      191.54      3.71 o
   5   9   8      170.23      217.37      4.07 o
   6   9   8        2.24        3.27      1.23 o
   7   9   8      256.18      235.02      5.03 o
   8   9   8       66.93       59.43      2.91 o
   9   9   8      300.63      296.53      7.21 o
  10   9   8      727.35      761.84     11.25 o
  11   9   8      384.52      387.66     13.23 o
  12   9   8      126.75      139.16      7.01 o
  13   9   8        1.91       -1.77      3.46 o
  14   9   8      156.34      157.26      9.67 o
  15   9   8       38.70       43.97      6.32 o
 -16  10   8        5.47        3.00      4.34 o
 -15  10   8       62.03       63.78      7.15 o
 -14  10   8       67.04       71.36      7.34 o
 -13  10   8       91.60       98.73      7.87 o
 -12  10   8       20.95       14.88      3.29 o
 -11  10   8       93.75       96.58      6.03 o
 -10  10   8       96.19       96.59      4.53 o
  -9  10   8        0.11        1.30      2.42 o
  -8  10   8      197.52      206.05      6.04 o
  -7  10   8       36.90       31.89      4.09 o
  -6  10   8       35.68       39.49      2.17 o
  -5  10   8     1083.99      979.74     12.46 o
  -4  10   8        4.50       21.12      2.23 o
  -3  10   8      463.64      503.19      8.49 o
  -2  10   8     1917.98     1911.70     22.07 o
  -1  10   8       19.92       28.28      1.63 o
   0  10   8        5.13        0.24      1.16 o
   1  10   8      377.46      356.03      5.47 o
   2  10   8       79.74       60.38      2.66 o
   3  10   8       24.33       12.58      1.33 o
   4  10   8      177.26      199.36      3.93 o
   5  10   8        6.69       16.63      1.75 o
   6  10   8       39.09       34.78      2.27 o
   7  10   8      290.68      262.15      5.41 o
   8  10   8        4.11        3.27      1.51 o
   9  10   8      296.51      276.49      5.89 o
  10  10   8      123.09      123.98      4.78 o
  11  10   8      131.17      131.85     18.02 o
  12  10   8        0.44        2.51      5.16 o
  13  10   8       52.70       51.17      6.55 o
  14  10   8        4.10        2.47      3.85 o
  15  10   8        2.41       -2.37      3.99 o
 -15  11   8      535.35      532.30     19.45 o
 -14  11   8        6.84        5.84      4.04 o
 -13  11   8       20.77       15.29      4.51 o
 -12  11   8      168.49      177.27      7.56 o
 -11  11   8        0.27       -1.31      1.97 o
 -10  11   8       33.14       36.67      3.28 o
  -9  11   8       64.52       54.97      4.08 o
  -8  11   8       71.41       71.37      4.08 o
  -7  11   8      147.21      153.18      5.15 o
  -6  11   8      175.19      156.74      4.85 o
  -5  11   8     1290.89     1065.42     17.57 o
  -4  11   8     1744.59     1618.79     21.62 o
  -3  11   8      133.81      124.54      5.61 o
  -2  11   8      400.26      362.99      6.23 o
  -1  11   8       97.00      129.04      3.43 o
   0  11   8       17.56       19.60      1.55 o
   1  11   8      119.62       77.87      2.58 o
   2  11   8     1176.22     1122.07     13.03 o
   3  11   8      144.51      134.78      3.30 o
   4  11   8       22.75       13.46      1.44 o
   5  11   8      152.93      150.52      3.99 o
   6  11   8      184.33      149.40      4.76 o
   7  11   8      348.28      333.84      6.39 o
   8  11   8      511.19      461.69      8.02 o
   9  11   8       84.13       93.97      3.68 o
  10  11   8       87.01       90.95      3.91 o
  11  11   8      270.80      298.71     10.36 o
  12  11   8        2.11       -1.08      2.78 o
  13  11   8        0.92        3.34      4.10 o
  14  11   8       66.72       69.15      7.53 o
 -15  12   8       42.74       52.64      6.95 o
 -14  12   8       51.65       54.07      7.05 o
 -13  12   8        0.19       -3.25      3.25 o
 -12  12   8       12.52       13.96      3.46 o
 -11  12   8      501.66      500.63     11.10 o
 -10  12   8        8.38        8.80      2.49 o
  -9  12   8       15.55       13.17      2.45 o
  -8  12   8      252.99      253.17      9.15 o
  -7  12   8      351.24      332.73      8.05 o
  -6  12   8       74.41       76.00      4.08 o
  -5  12   8        9.62        5.82      1.64 o
  -4  12   8      117.22      118.27      3.86 o
  -3  12   8       20.09       18.16      1.96 o
  -2  12   8       43.81       63.75      4.04 o
  -1  12   8      130.15      139.81      3.75 o
   0  12   8       32.99       32.46      2.13 o
   1  12   8        0.06       -0.22      1.00 o
   2  12   8      972.33      888.93     10.98 o
   3  12   8      129.64      136.21      3.38 o
   4  12   8      553.99      579.90      9.06 o
   5  12   8       56.44       69.85      3.72 o
   6  12   8        0.01        0.30      1.67 o
   7  12   8       83.64       78.22      4.14 o
   8  12   8      370.12      380.53      7.23 o
   9  12   8       69.92       55.59      3.15 o
  10  12   8        2.41        0.88      1.74 o
  11  12   8       12.46       17.00      3.94 o
  12  12   8       22.68       24.31      5.07 o
  13  12   8       40.43       28.27      5.46 o
  14  12   8        8.33        9.27      4.65 o
 -14  13   8        2.71        2.65      4.08 o
 -13  13   8        0.09       -2.91      2.91 o
 -12  13   8       92.23       96.30      9.33 o
 -11  13   8        1.96        0.40      2.20 o
 -10  13   8      199.80      200.06      6.68 o
  -9  13   8       47.30       47.57      3.78 o
  -8  13   8       36.92       43.57      3.50 o
  -7  13   8        0.18        1.42      2.57 o
  -6  13   8        2.81        4.85      2.41 o
  -5  13   8       65.35       87.86      3.55 o
  -4  13   8       82.16       80.21      3.73 o
  -3  13   8      438.55      375.84      6.67 o
  -2  13   8       87.32      100.14      3.25 o
  -1  13   8      128.60      136.44      3.79 o
   0  13   8        0.77       -0.29      1.17 o
   1  13   8       26.19       22.64      1.96 o
   2  13   8       22.16       13.18      1.56 o
   3  13   8        3.07        3.96      1.27 o
   4  13   8      106.48      113.20      3.67 o
   5  13   8       28.09       29.81      2.77 o
   6  13   8      215.61      193.02      6.91 o
   7  13   8       30.55       40.88      3.30 o
   8  13   8       95.63      100.40      5.58 o
   9  13   8      366.71      363.13      7.35 o
  10  13   8      104.35      111.11      4.51 o
  11  13   8      127.88      135.83      5.37 o
  12  13   8        0.09        0.28      3.71 o
  13  13   8       58.46       66.06      7.38 o
  14  13   8      144.95      165.33     10.74 o
 -14  14   8       12.88        6.51      4.46 o
 -13  14   8        0.51        3.71      3.25 o
 -12  14   8      244.27      271.83     10.01 o
 -11  14   8      133.20      148.19      6.16 o
 -10  14   8      150.25      161.56      8.54 o
  -9  14   8        7.20        6.84      2.50 o
  -8  14   8       13.43        9.11      3.08 o
  -7  14   8       60.24       63.28      7.01 o
  -6  14   8       69.25       54.78      9.11 o
  -5  14   8      127.57      114.33      4.95 o
  -4  14   8       29.88       33.67      2.63 o
  -3  14   8       32.20       26.32      2.16 o
  -2  14   8      147.05      136.28      3.90 o
  -1  14   8       32.53       20.76      2.51 o
   0  14   8      111.33      115.78      3.66 o
   1  14   8       48.88       46.26      3.35 o
   2  14   8      422.79      378.69      6.91 o
   3  14   8      106.38       79.77      2.99 o
   4  14   8       11.03       13.03      1.83 o
   5  14   8       30.26       31.88      2.91 o
   6  14   8       25.71       30.24      2.92 o
   7  14   8      455.83      475.07     10.34 o
   8  14   8      443.37      485.38     10.30 o
   9  14   8       10.58        9.96      2.65 o
  10  14   8      167.93      186.35      5.62 o
  11  14   8      516.17      520.02     12.02 o
  12  14   8      216.91      217.33     11.78 o
  13  14   8      176.03      180.28     10.86 o
 -13  15   8      139.55      151.49      7.93 o
 -12  15   8       18.36       18.62      4.43 o
 -11  15   8        1.36       -2.34      2.95 o
 -10  15   8      141.85      143.80      6.03 o
  -9  15   8       60.05       52.13      5.35 o
  -8  15   8       69.88       69.74     11.04 o
  -7  15   8       27.18       32.78      4.25 o
  -6  15   8      157.20      139.59      7.23 o
  -5  15   8      534.94      517.13     11.28 o
  -4  15   8       10.83        5.03      1.53 o
  -3  15   8       83.51       86.24      4.25 o
  -2  15   8        3.63        5.12      1.53 o
  -1  15   8       15.56       13.86      1.87 o
   0  15   8        7.72        3.01      1.41 o
   1  15   8       23.14       20.51      2.42 o
   2  15   8       47.50       48.96      2.85 o
   3  15   8       21.87       16.12      1.96 o
   4  15   8      334.13      324.51     11.62 o
   5  15   8       81.71       80.11      4.39 o
   6  15   8      223.18      225.31     10.30 o
   7  15   8       70.45       73.80      4.43 o
   8  15   8       40.99       38.28      3.57 o
   9  15   8       35.52       48.23      4.04 o
  10  15   8       15.62       18.19      3.67 o
  11  15   8       27.79       30.80      3.82 o
  12  15   8        8.14       18.78      5.26 o
  13  15   8      130.95      140.18      9.95 o
 -13  16   8        9.68       13.23      4.09 o
 -12  16   8        0.73       -3.02      3.14 o
 -11  16   8       68.86       67.98      6.11 o
 -10  16   8       31.04       18.66      3.91 o
  -9  16   8        0.07        0.25      2.93 o
  -8  16   8      295.26      288.07     16.12 o
  -7  16   8      348.26      354.84     11.85 o
  -6  16   8      953.22      889.63     21.09 o
  -5  16   8      546.60      550.16     12.00 o
  -4  16   8        2.44        1.19      1.53 o
  -3  16   8        0.97        0.31      1.42 o
  -2  16   8       69.93       71.77      3.42 o
  -1  16   8      557.53      555.55     11.33 o
   0  16   8        8.93        7.24      1.76 o
   1  16   8       30.71       30.25      2.49 o
   2  16   8       31.17       33.33      4.65 o
   3  16   8        0.35        2.62      1.81 o
   4  16   8        0.42        2.38      2.10 o
   5  16   8        0.57        0.02      2.28 o
   6  16   8       62.28       62.18      4.19 o
   7  16   8        3.03        0.82      2.22 o
   8  16   8      310.49      339.62      8.79 o
   9  16   8      131.80      153.67      7.22 o
  10  16   8        6.75        3.00      4.40 o
  11  16   8        8.98        5.26      3.87 o
  12  16   8      173.08      184.78     11.44 o
 -12  17   8        9.80        8.33      7.20 o
 -11  17   8       29.35       29.73      4.74 o
 -10  17   8       42.35       40.94      7.64 o
  -9  17   8        0.53       -1.28      4.62 o
  -8  17   8      134.48      139.06     10.99 o
  -7  17   8       61.65       78.68      6.47 o
  -6  17   8       83.68       95.90      6.88 o
  -5  17   8        3.56       -0.41      2.52 o
  -4  17   8      143.90      146.35      5.05 o
  -3  17   8       11.10       10.91      1.95 o
  -2  17   8       40.11       41.46      2.87 o
  -1  17   8       35.64       27.56      2.51 o
   0  17   8      161.51      178.82      4.99 o
   1  17   8      346.20      342.67      7.04 o
   2  17   8       10.37       12.81      2.13 o
   3  17   8      137.18      159.39      7.97 o
   4  17   8      377.10      389.81     10.51 o
   5  17   8        5.10        5.06      2.69 o
   6  17   8        9.30       10.96      3.04 o
   7  17   8      107.73      106.13      6.56 o
   8  17   8      110.66      118.45     10.22 o
   9  17   8       12.28        8.95      4.09 o
  10  17   8        2.59       -0.34      3.47 o
  11  17   8       15.85        7.63      4.23 o
 -11  18   8        2.11        0.62      5.27 o
 -10  18   8       34.20       32.36      7.41 o
  -9  18   8       21.28       17.45      6.34 o
  -8  18   8      287.08      306.17     16.71 o
  -7  18   8      449.09      407.94     19.06 o
  -6  18   8      223.81      248.06     10.06 o
  -5  18   8      268.61      276.60     14.52 o
  -4  18   8        7.08        4.99      2.12 o
  -3  18   8      239.91      241.98      5.89 o
  -2  18   8      428.21      434.93      8.23 o
  -1  18   8       60.07       54.63      3.34 o
   0  18   8        7.19        3.31      1.80 o
   1  18   8       43.08       39.02      2.95 o
   2  18   8      143.73      151.66      4.85 o
   3  18   8        1.76        0.42      2.67 o
   4  18   8      113.48      121.17      6.72 o
   5  18   8        7.43        8.56      2.97 o
   6  18   8       13.68       12.37      4.08 o
   7  18   8       56.66       60.03      6.47 o
   8  18   8      171.58      168.55      9.45 o
   9  18   8       86.81      111.43     13.59 o
  10  18   8       81.31       81.94      7.71 o
  11  18   8       18.31       17.47      5.73 o
 -10  19   8       69.71       73.37      9.99 o
  -9  19   8        9.03       16.39      6.48 o
  -8  19   8       16.23       16.74      5.98 o
  -7  19   8       27.43       17.48      6.41 o
  -6  19   8        0.13       -3.80      4.26 o
  -5  19   8      273.54      285.37     15.44 o
  -4  19   8       96.80       97.15      5.70 o
  -3  19   8      201.51      220.62      9.84 o
  -2  19   8       65.48       61.06      3.60 o
  -1  19   8       24.25       12.29      2.30 o
   0  19   8       88.99       89.44      5.18 o
   1  19   8      479.41      486.41      9.11 o
   2  19   8        0.09        1.36      2.13 o
   3  19   8      429.35      447.00     11.90 o
   4  19   8        0.26        0.43      3.31 o
   5  19   8        0.04        1.42      3.12 o
   6  19   8       15.90       12.18      4.22 o
   7  19   8       24.25       25.76      5.12 o
   8  19   8        2.07        3.63      4.03 o
   9  19   8        4.89        2.05      3.78 o
  10  19   8       17.50       12.89      4.75 o
  -9  20   8       21.09       20.28      7.15 o
  -8  20   8       20.83       16.60      6.25 o
  -7  20   8       34.85       48.47      8.08 o
  -6  20   8       12.30       14.01      5.71 o
  -5  20   8        8.16        6.00      5.28 o
  -4  20   8        6.56        2.56      4.81 o
  -3  20   8      177.40      192.99      7.20 o
  -2  20   8       14.52       18.00      2.72 o
  -1  20   8        0.98        1.86      1.89 o
   0  20   8       12.75       11.46      2.31 o
   1  20   8       15.51       14.10      2.43 o
   2  20   8      286.79      265.24     10.96 o
   3  20   8      276.73      257.72     11.23 o
   4  20   8        0.07       -2.93      3.42 o
   5  20   8       41.08       33.75      5.85 o
   6  20   8        0.37        1.33      3.78 o
   7  20   8        0.76        0.63      3.58 o
   8  20   8       16.05       13.80      5.41 o
   9  20   8       41.92       39.45      9.56 o
  -8  21   8      165.27      186.50     14.24 o
  -7  21   8        0.34        2.62      4.98 o
  -6  21   8        3.70        8.16      5.91 o
  -5  21   8       90.30       94.72     10.69 o
  -4  21   8        8.99       20.02      6.45 o
  -3  21   8       13.40       14.24      3.38 o
  -2  21   8       38.11       41.40      4.23 o
  -1  21   8        0.00       -0.03      2.54 o
   0  21   8        0.30        1.87      2.77 o
   1  21   8       22.62       18.66      3.42 o
   2  21   8       34.41       43.93      5.72 o
   3  21   8       75.28       86.30      7.71 o
   4  21   8       88.39      112.22      8.68 o
   5  21   8        0.15       -3.35      3.59 o
   6  21   8        5.87        3.95      4.20 o
   7  21   8       13.31       11.77      4.60 o
  -7  22   8       60.02       57.81      9.53 o
  -6  22   8       25.31       19.32      6.63 o
  -5  22   8        7.10        9.56      5.71 o
  -4  22   8        2.32        4.19      5.25 o
  -3  22   8      168.22      170.03     12.51 o
  -2  22   8       23.64       25.66      3.89 o
  -1  22   8       49.38       43.75      4.56 o
   0  22   8        4.70        7.92      3.13 o
   1  22   8       33.78       41.21      5.90 o
   2  22   8       46.43       46.09      6.30 o
   3  22   8      123.17      143.43     11.16 o
   4  22   8        1.52        4.76      3.97 o
   5  22   8       58.48       55.56      6.81 o
   6  22   8        0.25        1.77      4.05 o
  -5  23   8       51.11       45.95      8.90 o
  -4  23   8       18.52       22.40      6.75 o
  -3  23   8        9.22        8.28      5.54 o
  -2  23   8        0.00       -1.64      3.33 o
  -1  23   8        1.52        0.63      2.99 o
   0  23   8        1.21        0.10      3.00 o
   1  23   8      273.83      302.28     15.97 o
   2  23   8       66.53       48.85      6.69 o
   3  23   8        1.28       -2.09      3.95 o
   4  23   8        4.78       11.28      4.75 o
  -1  24   8      258.96      272.11      9.58 o
   0  24   8       23.13       14.76      5.29 o
 -17   1   9       18.24       14.29      3.58 o
 -16   1   9      133.87      143.21      6.62 o
 -15   1   9       51.01       46.80      4.28 o
 -14   1   9       38.59       46.39      4.05 o
 -13   1   9       87.27       84.00      4.62 o
 -12   1   9      244.71      233.27      8.08 o
 -11   1   9       32.26       27.50      2.05 o
 -10   1   9        0.02        1.41      1.22 o
  -9   1   9      432.25      441.89      6.70 o
  -8   1   9        0.80        0.77      0.84 o
  -7   1   9      565.98      577.47      5.85 o
  -6   1   9      107.13       76.11      1.80 o
  -5   1   9        1.13        8.41      0.71 o
  -4   1   9      180.66      160.51      2.35 o
  -3   1   9       19.76       26.35      1.24 o
  -2   1   9      566.59      624.40      6.57 o
  -1   1   9      110.73      157.33      2.44 o
   0   1   9      291.76      358.24      3.97 o
   1   1   9      567.70      625.46      6.23 o
   2   1   9     1357.59     1484.08     12.39 o
   3   1   9       90.84      103.99      2.02 o
   4   1   9       75.94       63.14      2.99 o
   5   1   9       59.54       70.39      2.24 o
   6   1   9       11.16        6.46      0.79 o
   7   1   9      922.44      943.33      8.79 o
   8   1   9       47.20       45.26      2.05 o
   9   1   9      184.10      190.13      3.70 o
  10   1   9       47.46       59.74      2.80 o
  11   1   9       61.35       48.76      2.66 o
  12   1   9       68.32       80.78      3.42 o
  13   1   9       15.80       10.20      2.53 o
  14   1   9       42.26       46.59      4.98 o
  15   1   9       78.02       90.97      6.55 o
  16   1   9       12.28       16.24      4.13 o
 -17   2   9       59.56       56.73      4.96 o
 -16   2   9        0.69        5.42      2.94 o
 -15   2   9       33.76       32.70      3.81 o
 -14   2   9        4.84        3.54      2.60 o
 -13   2   9       10.44       14.32      2.75 o
 -12   2   9       83.99       88.02      3.37 o
 -11   2   9       49.42       52.46      4.16 o
 -10   2   9       58.38       52.55      2.42 o
  -9   2   9      295.45      299.17      4.48 o
  -8   2   9     1020.82      980.95      9.94 o
  -7   2   9     2082.00     2127.23     19.52 o
  -6   2   9      392.65      396.08      4.82 o
  -5   2   9        0.30        0.40      0.49 o
  -4   2   9      424.15      422.94      6.14 o
  -3   2   9      197.98      179.90      2.84 o
  -2   2   9     1437.98     1537.97     17.70 o
  -1   2   9     2612.77     2866.03     25.21 o
   0   2   9      476.52      535.16      5.43 o
   1   2   9      737.04      843.03      7.88 o
   2   2   9     1690.38     1860.48     14.33 o
   3   2   9     2098.71     2077.55     16.84 o
   4   2   9       73.26       70.77      2.01 o
   5   2   9      259.70      243.62      3.11 o
   6   2   9        4.46        5.93      0.75 o
   7   2   9     1414.55     1379.74     12.07 o
   8   2   9        2.65        0.36      0.98 o
   9   2   9      281.76      272.78      5.36 o
  10   2   9      227.56      248.60      5.27 o
  11   2   9       50.50       48.18      2.73 o
  12   2   9       43.81       42.71      3.52 o
  13   2   9      142.11      163.50      5.80 o
  14   2   9       47.80       47.43      3.94 o
  15   2   9      402.60      389.11     16.46 o
  16   2   9      142.01      153.61      7.91 o
 -17   3   9        1.42        1.96      2.84 o
 -16   3   9      101.68       97.83      5.86 o
 -15   3   9      145.74      148.61      6.50 o
 -14   3   9      322.08      318.05      9.22 o
 -13   3   9       63.23       71.23      3.37 o
 -12   3   9       63.04       61.55      4.66 o
 -11   3   9        0.14       -1.79      1.79 o
 -10   3   9       79.97       73.12      4.12 o
  -9   3   9     1560.82     1582.33     17.82 o
  -8   3   9     2091.41     2056.03     20.51 o
  -7   3   9     1200.70     1068.77     10.66 o
  -6   3   9       90.01       70.02      3.95 o
  -5   3   9      178.01      172.31      3.18 o
  -4   3   9       53.09       56.69      1.95 o
  -3   3   9      932.04     1011.05      9.98 o
  -2   3   9     5340.11     5864.10     54.54 o
  -1   3   9     2144.89     2440.97     20.19 o
   0   3   9     2120.45     2293.21     24.66 o
   1   3   9       40.28       67.68      1.43 o
   2   3   9      286.94      297.95      3.39 o
   3   3   9      325.21      319.75      3.37 o
   4   3   9        9.71        6.02      0.69 o
   5   3   9      201.60      251.92      3.11 o
   6   3   9      406.67      369.49      4.52 o
   7   3   9       29.19       25.85      1.41 o
   8   3   9       93.94       92.29      2.66 o
   9   3   9        2.97        6.33      1.72 o
  10   3   9      256.96      250.15      5.34 o
  11   3   9      365.61      339.97      6.57 o
  12   3   9       62.15       57.50      3.63 o
  13   3   9      107.78      119.39      4.17 o
  14   3   9      199.06      190.68      7.09 o
  15   3   9        7.87       18.38      5.60 o
  16   3   9        2.05        5.58      3.41 o
 -17   4   9       26.76       25.00      4.02 o
 -16   4   9        7.03        8.82      3.46 o
 -15   4   9       70.69       69.01      4.96 o
 -14   4   9        3.83        3.31      2.46 o
 -13   4   9       12.43       12.15      2.02 o
 -12   4   9        0.07       -0.42      1.59 o
 -11   4   9       28.05       29.16      2.34 o
 -10   4   9       15.05       21.56      1.86 o
  -9   4   9      274.18      255.70      4.52 o
  -8   4   9      723.25      627.24      7.57 o
  -7   4   9      171.24      188.15      3.10 o
  -6   4   9      149.30      151.92      2.68 o
  -5   4   9      117.38      106.10      2.19 o
  -4   4   9      461.53      463.42      5.37 o
  -3   4   9     2632.45     2907.21     27.89 o
  -2   4   9     2847.62     2952.46     28.28 o
  -1   4   9      451.66      444.22      8.01 o
   0   4   9      184.78      181.08      2.90 o
   1   4   9      144.42      177.73      2.34 o
   2   4   9      246.54      308.81      3.39 o
   3   4   9      273.26      361.31      3.82 o
   4   4   9       95.24       89.69      1.75 o
   5   4   9        6.68        6.35      0.83 o
   6   4   9      673.88      670.61      7.55 o
   7   4   9      437.49      404.09      5.08 o
   8   4   9        6.76        5.03      1.11 o
   9   4   9       41.37       47.32      2.29 o
  10   4   9        0.77        1.68      1.40 o
  11   4   9      762.48      750.32     11.06 o
  12   4   9       65.36       65.78      3.32 o
  13   4   9      228.28      243.91     10.34 o
  14   4   9      115.05      119.46      4.99 o
  15   4   9      230.01      250.83      9.34 o
  16   4   9        0.53        3.24      4.98 o
 -17   5   9       85.69       89.28      6.61 o
 -16   5   9      205.06      212.62      7.87 o
 -15   5   9       38.37       37.88      3.97 o
 -14   5   9       57.81       56.40      3.40 o
 -13   5   9        3.80        1.45      1.88 o
 -12   5   9       56.56       57.75      3.22 o
 -11   5   9       38.51       39.17      2.77 o
 -10   5   9      299.09      270.44      5.51 o
  -9   5   9       88.75       88.40      3.03 o
  -8   5   9      362.23      372.05      5.79 o
  -7   5   9      237.64      190.19      4.22 o
  -6   5   9      404.11      392.11      5.55 o
  -5   5   9     1127.37     1103.10     11.91 o
  -4   5   9      687.51      693.24      7.36 o
  -3   5   9     1005.73     1165.45     12.13 o
  -2   5   9      245.65      256.90      3.79 o
  -1   5   9     1693.66     1925.72     18.90 o
   0   5   9     1393.43     1711.25     15.88 o
   1   5   9      123.62      136.36      2.90 o
   2   5   9       47.71       54.12      1.68 o
   3   5   9      164.37      149.46      2.71 o
   4   5   9      254.25      221.70      3.06 o
   5   5   9        7.63        4.88      0.90 o
   6   5   9     1458.67     1358.24     13.40 o
   7   5   9        8.18       14.78      1.35 o
   8   5   9       26.32       27.95      1.73 o
   9   5   9       30.72       37.74      2.08 o
  10   5   9       55.44       61.20      2.91 o
  11   5   9        6.69        3.61      1.56 o
  12   5   9      323.27      333.45      7.43 o
  13   5   9      353.06      383.18      8.07 o
  14   5   9        0.16        0.37      2.62 o
  15   5   9       37.43       36.12      4.16 o
  16   5   9      114.11      146.01     11.43 o
 -16   6   9        9.75        7.75      4.63 o
 -15   6   9       85.79      100.85      7.52 o
 -14   6   9      115.56      121.86      5.29 o
 -13   6   9      261.78      267.93     10.05 o
 -12   6   9      161.18      159.83      7.40 o
 -11   6   9       57.44       57.68      3.20 o
 -10   6   9       83.22       86.26      3.12 o
  -9   6   9       35.27       35.52      2.19 o
  -8   6   9      535.57      489.05      7.87 o
  -7   6   9      285.13      308.65      4.62 o
  -6   6   9        0.45        1.03      0.86 o
  -5   6   9      468.68      435.08      5.71 o
  -4   6   9      148.69      143.91      2.77 o
  -3   6   9      992.87     1077.70     12.57 o
  -2   6   9      133.86       96.84      3.23 o
  -1   6   9      836.84      810.26     10.30 o
   0   6   9      470.38      524.28      6.54 o
   1   6   9      643.17      626.40      8.13 o
   2   6   9      741.10      708.69      8.30 o
   3   6   9      830.98      841.22      8.92 o
   4   6   9      100.52       78.87      2.06 o
   5   6   9      504.09      485.41      5.58 o
   6   6   9      107.42      104.15      2.49 o
   7   6   9      458.74      403.07      5.10 o
   8   6   9      258.43      220.60      4.02 o
   9   6   9       52.26       49.93      3.41 o
  10   6   9       11.35       15.70      1.93 o
  11   6   9       13.54       23.21      2.86 o
  12   6   9       11.82       15.28      2.68 o
  13   6   9       75.04       73.42      6.68 o
  14   6   9      102.58      110.81      6.24 o
  15   6   9        1.45       -1.49      2.78 o
 -15   7   9      112.36      117.58      7.92 o
 -14   7   9      293.26      298.27     12.42 o
 -13   7   9       85.28       90.76      8.48 o
 -12   7   9        0.16        4.15      2.01 o
 -11   7   9       43.41       44.51      5.27 o
 -10   7   9       56.94       44.35      2.46 o
  -9   7   9        1.16       -1.26      1.26 o
  -8   7   9       29.44       25.11      1.87 o
  -7   7   9      574.30      503.50      7.09 o
  -6   7   9        1.09        1.64      0.88 o
  -5   7   9        0.91        1.31      0.76 o
  -4   7   9       46.11       53.64      2.32 o
  -3   7   9      872.92      896.11     13.12 o
  -2   7   9      623.34      589.45      7.99 o
  -1   7   9      656.71      682.76      9.09 o
   0   7   9       18.66       17.07      1.28 o
   1   7   9       50.78       38.93      2.34 o
   2   7   9      360.17      337.62      4.52 o
   3   7   9      678.89      720.94      7.47 o
   4   7   9        5.29        8.41      1.05 o
   5   7   9      368.53      388.58      5.76 o
   6   7   9      626.75      580.43      7.71 o
   7   7   9      100.07       90.78      3.12 o
   8   7   9       13.90       13.38      1.71 o
   9   7   9      125.55      132.98      5.08 o
  10   7   9      387.14      377.75     10.34 o
  11   7   9      204.59      209.11      6.60 o
  12   7   9      118.45      127.82      6.23 o
  13   7   9        4.87        0.47      3.44 o
  14   7   9        5.77        1.98      2.80 o
  15   7   9        9.39        9.95      3.35 o
 -16   8   9       14.44       13.33      4.43 o
 -15   8   9      134.84      148.40      9.07 o
 -14   8   9        1.01       -3.28      3.28 o
 -13   8   9      483.27      498.76     17.56 o
 -12   8   9      120.55      114.16      5.78 o
 -11   8   9        0.01       -0.05      2.15 o
 -10   8   9        0.17        1.38      1.70 o
  -9   8   9        9.46       13.76      2.67 o
  -8   8   9       19.43       25.98      2.55 o
  -7   8   9        0.98        0.19      1.30 o
  -6   8   9      639.41      634.34      8.86 o
  -5   8   9      426.46      434.43      6.73 o
  -4   8   9      216.08      205.49      4.19 o
  -3   8   9     1486.55     1477.91     18.02 o
  -2   8   9        7.88        6.59      1.17 o
  -1   8   9        1.77        7.40      1.19 o
   0   8   9       91.72       75.95      2.27 o
   1   8   9       78.46       71.14      2.51 o
   2   8   9     1373.49     1440.39     15.76 o
   3   8   9       69.63       62.98      1.97 o
   4   8   9      221.00      234.67      3.82 o
   5   8   9      234.05      217.30      4.08 o
   6   8   9      552.09      523.12      9.06 o
   7   8   9      659.48      626.83      9.34 o
   8   8   9       29.20       20.00      1.95 o
   9   8   9      147.68      158.57      4.30 o
  10   8   9       81.91       87.84      8.53 o
  11   8   9       34.28       27.90      4.90 o
  12   8   9       56.79       57.14      6.40 o
  13   8   9       64.60       66.26      6.96 o
  14   8   9       37.61       42.99      4.59 o
  15   8   9        3.98        3.05      3.27 o
 -16   9   9        0.89        1.60      4.11 o
 -15   9   9        3.17        5.47      4.05 o
 -14   9   9        8.10        7.42      3.93 o
 -13   9   9       30.87       32.19      5.25 o
 -12   9   9       75.90       70.48      5.19 o
 -11   9   9        9.89        6.60      2.67 o
 -10   9   9      409.83      434.55      9.55 o
  -9   9   9      184.58      189.97      5.84 o
  -8   9   9      903.97      838.92     14.73 o
  -7   9   9      441.91      435.94      7.86 o
  -6   9   9       11.61        7.68      1.41 o
  -5   9   9      280.43      309.48      6.71 o
  -4   9   9       57.03       71.36      2.61 o
  -3   9   9     1410.75     1483.57     15.86 o
  -2   9   9      494.45      445.88      7.92 o
  -1   9   9      171.79      170.48      4.96 o
   0   9   9      641.19      586.58      7.77 o
   1   9   9      229.07      245.06      4.38 o
   2   9   9       60.67       43.80      2.07 o
   3   9   9      338.44      299.85      4.98 o
   4   9   9      130.05      110.98      3.59 o
   5   9   9       34.62       30.74      1.82 o
   6   9   9       12.00       17.78      1.76 o
   7   9   9      139.12      125.81      6.05 o
   8   9   9      553.41      518.20      8.46 o
   9   9   9       55.48       52.26      2.89 o
  10   9   9       31.93       35.23      3.39 o
  11   9   9        1.94        6.99      4.23 o
  12   9   9       37.21       34.66      4.50 o
  13   9   9       25.02       22.04      4.89 o
  14   9   9       21.40       12.68      4.69 o
  15   9   9       95.06       89.45      8.43 o
 -15  10   9      219.65      225.97     11.66 o
 -14  10   9       78.68       87.03      7.96 o
 -13  10   9       11.68       14.93      4.44 o
 -12  10   9       41.75       38.59      4.28 o
 -11  10   9        0.24        0.86      2.01 o
 -10  10   9      154.27      150.11      5.48 o
  -9  10   9        8.77       10.55      2.46 o
  -8  10   9      134.55      124.91      4.81 o
  -7  10   9      107.51      104.78      6.51 o
  -6  10   9       64.60       64.17      3.31 o
  -5  10   9        0.59        0.37      1.16 o
  -4  10   9      392.62      368.79      6.53 o
  -3  10   9       36.88       30.53      2.29 o
  -2  10   9      226.83      208.43      4.99 o
  -1  10   9       67.96       73.41      2.69 o
   0  10   9     1182.67     1125.94     13.00 o
   1  10   9     1094.52     1028.50     12.11 o
   2  10   9     1813.89     1770.05     19.10 o
   3  10   9     1161.72     1071.54     12.60 o
   4  10   9        2.31        0.78      1.02 o
   5  10   9      144.14      125.96      4.61 o
   6  10   9       29.76       45.99      2.59 o
   7  10   9       88.04       89.33      4.04 o
   8  10   9      237.62      214.14      5.10 o
   9  10   9       60.35       64.03      3.86 o
  10  10   9      399.72      414.87      7.73 o
  11  10   9       14.87       12.25      3.33 o
  12  10   9        6.97        7.55      3.19 o
  13  10   9       38.29       30.53      5.45 o
  14  10   9       36.84       20.64      5.21 o
 -15  11   9       70.90       75.93      7.86 o
 -14  11   9       28.41       27.77      5.53 o
 -13  11   9      140.76      140.96      9.42 o
 -12  11   9        3.78        3.10      2.92 o
 -11  11   9       14.69       15.22      2.68 o
 -10  11   9       53.12       53.79      3.90 o
  -9  11   9      526.35      528.95     13.67 o
  -8  11   9     1709.80     1686.96     26.35 o
  -7  11   9      292.94      290.59      7.39 o
  -6  11   9      121.81      110.69      3.78 o
  -5  11   9        0.02        1.81      1.35 o
  -4  11   9      437.41      467.95      9.54 o
  -3  11   9     1290.43     1298.19     18.12 o
  -2  11   9       64.49       53.66      2.88 o
  -1  11   9      386.40      388.20      6.65 o
   0  11   9      165.16      182.87      4.26 o
   1  11   9     1249.46     1270.14     14.54 o
   2  11   9       23.79       34.96      2.05 o
   3  11   9       96.36      105.34      3.02 o
   4  11   9       21.80       17.56      1.74 o
   5  11   9      324.89      326.41      6.29 o
   6  11   9      251.28      264.05      6.58 o
   7  11   9      101.91      107.28      3.70 o
   8  11   9      214.76      203.68      5.13 o
   9  11   9      112.69      122.30      4.12 o
  10  11   9       75.82       69.44      3.93 o
  11  11   9      408.72      424.37     12.87 o
  12  11   9      298.57      296.67     13.46 o
  13  11   9        0.00       -3.20      3.20 o
  14  11   9       31.57       39.42      6.20 o
 -15  12   9        0.18       -0.44      4.23 o
 -14  12   9       36.68       38.03      6.23 o
 -13  12   9       47.93       55.97      6.92 o
 -12  12   9       12.18       14.65      3.50 o
 -11  12   9       17.11       20.58      3.12 o
 -10  12   9       14.27       12.67      2.60 o
  -9  12   9      273.21      284.09      7.81 o
  -8  12   9       57.38       60.55      4.79 o
  -7  12   9      322.48      317.96      8.01 o
  -6  12   9       13.78       24.43      2.27 o
  -5  12   9      238.88      206.08      5.22 o
  -4  12   9       98.37       74.79      4.01 o
  -3  12   9        0.00       -0.64      1.30 o
  -2  12   9       74.87       80.35      3.08 o
  -1  12   9      348.08      305.08      5.84 o
   0  12   9       29.32       34.30      2.22 o
   1  12   9      229.05      181.90      4.39 o
   2  12   9      293.66      269.51      5.64 o
   3  12   9      199.41      152.81      4.63 o
   4  12   9      208.24      196.78      5.41 o
   5  12   9        3.43        2.74      1.67 o
   6  12   9       68.96       45.29      3.28 o
   7  12   9       10.62       11.23      2.22 o
   8  12   9       38.81       43.66      2.93 o
   9  12   9      104.69      118.55      4.34 o
  10  12   9       42.51       42.69      3.06 o
  11  12   9      603.92      639.60     23.11 o
  12  12   9        0.29       -0.75      3.42 o
  13  12   9       12.65        7.97      4.56 o
  14  12   9       79.92       79.37      8.10 o
 -14  13   9       63.62       56.81      7.21 o
 -13  13   9       74.01       72.09      6.00 o
 -12  13   9       46.28       47.20      4.96 o
 -11  13   9       15.16       12.61      2.79 o
 -10  13   9        7.63        4.35      2.43 o
  -9  13   9       18.31       23.69      3.95 o
  -8  13   9        0.43        1.49      1.98 o
  -7  13   9      165.78      169.02      7.43 o
  -6  13   9      210.03      205.09      6.45 o
  -5  13   9        0.67        0.51      1.49 o
  -4  13   9        0.01        1.35      1.43 o
  -3  13   9      190.06      193.17      8.67 o
  -2  13   9        0.00        3.03      2.03 o
  -1  13   9       47.01       53.47      2.77 o
   0  13   9        0.42        0.51      1.36 o
   1  13   9      311.77      290.60      5.83 o
   2  13   9        0.04       -0.21      1.21 o
   3  13   9      218.90      230.63      6.16 o
   4  13   9      163.56      159.59      4.41 o
   5  13   9        8.37        9.56      2.11 o
   6  13   9       73.90       67.77      4.03 o
   7  13   9       22.33       20.23      2.72 o
   8  13   9       48.87       49.48      4.13 o
   9  13   9      325.77      320.10      7.01 o
  10  13   9      306.80      316.47      7.09 o
  11  13   9      152.51      156.55      9.69 o
  12  13   9        1.16        0.86      3.75 o
  13  13   9       30.76       29.36      5.66 o
 -14  14   9        2.90        3.35      4.13 o
 -13  14   9       31.04       24.98      4.39 o
 -12  14   9        0.68        1.03      2.98 o
 -11  14   9        0.40        1.36      2.53 o
 -10  14   9       80.02       84.62      5.12 o
  -9  14   9       18.75       22.01      3.11 o
  -8  14   9       10.61        7.78      3.73 o
  -7  14   9       11.71       13.52      3.36 o
  -6  14   9        0.25        1.49      2.50 o
  -5  14   9       77.42       69.52      4.26 o
  -4  14   9      170.17      178.79      5.12 o
  -3  14   9      224.43      236.76      5.93 o
  -2  14   9        0.68       -0.20      1.36 o
  -1  14   9        6.05        7.80      1.58 o
   0  14   9      141.91      131.28      3.94 o
   1  14   9      113.63      127.96      4.23 o
   2  14   9       18.86       28.83      2.29 o
   3  14   9      238.43      246.05      5.48 o
   4  14   9        0.72        1.25      1.47 o
   5  14   9        3.65        4.44      2.04 o
   6  14   9       91.92      100.01      4.75 o
   7  14   9       63.85       66.42      4.22 o
   8  14   9        1.07        1.89      2.22 o
   9  14   9       99.53       86.20      4.94 o
  10  14   9       17.15       21.61      3.02 o
  11  14   9        5.22        4.69      3.48 o
  12  14   9       98.83      119.44      9.20 o
  13  14   9       64.13       48.02      7.00 o
 -13  15   9        1.24       -3.06      5.47 o
 -12  15   9        4.74        8.94      4.26 o
 -11  15   9      399.73      402.99     21.29 o
 -10  15   9        0.23        3.84      3.08 o
  -9  15   9        1.17        1.67      2.32 o
  -8  15   9      202.46      199.79     21.20 o
  -7  15   9       30.18       34.51      4.51 o
  -6  15   9       18.38       14.81      3.42 o
  -5  15   9       57.13       62.95      4.21 o
  -4  15   9      148.30      149.63      4.84 o
  -3  15   9      185.63      185.02      4.81 o
  -2  15   9      168.41      193.33      4.97 o
  -1  15   9      113.51      133.02      4.14 o
   0  15   9       69.39       60.64      3.15 o
   1  15   9      598.37      588.24      9.55 o
   2  15   9      213.50      199.52      7.22 o
   3  15   9        5.28        3.11      1.95 o
   4  15   9        0.05       -1.18      1.90 o
   5  15   9       76.34       61.83      4.04 o
   6  15   9      199.61      211.83      6.60 o
   7  15   9       30.08       25.36      3.17 o
   8  15   9       84.77       95.82      5.28 o
   9  15   9       78.98       83.63      5.96 o
  10  15   9      196.02      206.03      9.62 o
  11  15   9        2.33       -2.84      3.22 o
  12  15   9      107.43      115.23      9.03 o
 -12  16   9      279.57      279.06     20.94 o
 -11  16   9       13.45       15.73      4.09 o
 -10  16   9       14.12        9.58      5.93 o
  -9  16   9       35.44       40.31      7.13 o
  -8  16   9      337.53      321.30     11.58 o
  -7  16   9      249.56      231.34      9.63 o
  -6  16   9       62.48       69.09      6.53 o
  -5  16   9       55.68       58.46      4.26 o
  -4  16   9        1.62        1.71      1.74 o
  -3  16   9       50.10       53.69      3.08 o
  -2  16   9      229.43      212.58      5.33 o
  -1  16   9      109.37      104.90      4.69 o
   0  16   9       32.29       31.10      2.57 o
   1  16   9       65.04       54.62      3.17 o
   2  16   9      278.70      276.18      6.16 o
   3  16   9        3.20        2.91      1.94 o
   4  16   9       38.73       41.38      5.27 o
   5  16   9       18.37       20.07      3.23 o
   6  16   9        7.48        8.56      4.22 o
   7  16   9        0.51       -1.33      2.10 o
   8  16   9        4.91        1.98      2.89 o
   9  16   9       75.25       88.86      7.92 o
  10  16   9       23.50       24.31      6.45 o
  11  16   9        0.00       -2.59      2.59 o
  12  16   9      130.26      114.89      9.54 o
 -12  17   9        0.17        2.53      3.57 o
 -11  17   9        7.63        6.03      3.66 o
 -10  17   9        0.69       -3.94      4.76 o
  -9  17   9       20.69       24.14      6.64 o
  -8  17   9       69.98       69.36      9.14 o
  -7  17   9       52.86       53.68      5.69 o
  -6  17   9      273.51      272.15     19.59 o
  -5  17   9        7.80       10.98      3.28 o
  -4  17   9      103.68      118.35      5.52 o
  -3  17   9      694.37      709.34     11.22 o
  -2  17   9       12.77       21.02      3.04 o
  -1  17   9       35.00       46.58      3.05 o
   0  17   9       36.81       33.14      2.73 o
   1  17   9      203.32      220.34      6.76 o
   2  17   9      334.02      320.01      6.88 o
   3  17   9       91.41       88.25      4.68 o
   4  17   9        5.13        8.46      2.94 o
   5  17   9      240.06      232.09      8.20 o
   6  17   9      260.57      280.01      9.22 o
   7  17   9        2.25        1.73      3.32 o
   8  17   9      111.21      117.06      7.02 o
   9  17   9        2.82        1.54      5.19 o
  10  17   9       18.23       20.56      7.37 o
  11  17   9        6.65        7.77      5.85 o
 -11  18   9       57.54       61.36      9.43 o
 -10  18   9      263.25      308.16     17.50 o
  -9  18   9        0.81        3.77      5.29 o
  -8  18   9      249.05      282.52     16.25 o
  -7  18   9      817.52      796.57     29.14 o
  -6  18   9      106.55       94.44     10.17 o
  -5  18   9        5.13        4.66      3.25 o
  -4  18   9        2.68       -1.55      2.18 o
  -3  18   9       10.40       13.64      2.22 o
  -2  18   9        6.33        8.78      2.18 o
  -1  18   9        1.38        1.73      1.82 o
   0  18   9      132.07      149.57      4.85 o
   1  18   9       49.35       37.09      2.97 o
   2  18   9      144.49      150.88      4.92 o
   3  18   9       33.97       24.49      3.64 o
   4  18   9        5.78       -0.19      2.40 o
   5  18   9      165.76      168.01      9.02 o
   6  18   9        1.17        0.55      3.39 o
   7  18   9       12.10       10.43      4.25 o
   8  18   9       13.34       14.01      4.54 o
   9  18   9       49.78       46.86      6.30 o
  10  18   9        0.01        2.84      5.03 o
 -10  19   9        3.70       -2.22      5.41 o
  -9  19   9        2.21       -4.39      4.39 o
  -8  19   9        6.38       13.08      5.92 o
  -7  19   9        6.66        4.18      5.16 o
  -6  19   9        4.60        1.50      4.57 o
  -5  19   9       17.93       30.25      6.75 o
  -4  19   9       20.40       24.93      4.31 o
  -3  19   9        0.58       -2.05      2.05 o
  -2  19   9       17.78       19.39      2.50 o
  -1  19   9       25.61       31.53      2.88 o
   0  19   9      175.96      181.63      5.40 o
   1  19   9        1.32        2.07      1.90 o
   2  19   9        0.68        1.71      2.22 o
   3  19   9       37.08       34.20      5.44 o
   4  19   9        6.39        4.92      3.79 o
   5  19   9        4.93        3.35      3.58 o
   6  19   9        7.63        5.58      4.11 o
   7  19   9       56.19       53.30      6.33 o
   8  19   9       51.61       60.00      8.09 o
   9  19   9        1.16        4.03      4.05 o
  -9  20   9       28.83       40.84      8.47 o
  -8  20   9        3.14       -2.87      5.22 o
  -7  20   9        0.91        1.51      4.99 o
  -6  20   9        7.80        9.03      5.36 o
  -5  20   9       24.32       24.23      6.62 o
  -4  20   9       13.83       12.68      5.51 o
  -3  20   9       60.74       53.47      4.66 o
  -2  20   9       34.30       34.81      3.42 o
  -1  20   9        7.64        6.50      2.41 o
   0  20   9       31.61       37.19      3.54 o
   1  20   9       17.23       19.36      2.96 o
   2  20   9       20.11       27.38      4.88 o
   3  20   9       13.43       11.90      4.47 o
   4  20   9       18.70       25.78      5.04 o
   5  20   9        6.80        7.41      3.84 o
   6  20   9       32.67       52.77      6.58 o
   7  20   9      129.40      135.18      9.69 o
   8  20   9      116.02      119.86      9.21 o
  -8  21   9       49.43       58.12      9.31 o
  -7  21   9        5.26        4.13      5.59 o
  -6  21   9        3.61        6.84      5.38 o
  -5  21   9       22.53       34.69      7.37 o
  -4  21   9        1.95        0.83      4.53 o
  -3  21   9      130.26      132.18      6.62 o
  -2  21   9      228.92      221.68     10.15 o
  -1  21   9        9.21        7.61      3.96 o
   0  21   9        1.30        2.01      2.80 o
   1  21   9       50.23       49.93      8.95 o
   2  21   9      196.66      212.45     10.22 o
   3  21   9       45.19       46.92      6.29 o
   4  21   9       10.28        9.23      4.51 o
   5  21   9      106.61      106.08      8.48 o
   6  21   9      232.50      246.74     11.83 o
   7  21   9        0.53        5.63      5.11 o
  -6  22   9       20.57       20.00      7.00 o
  -5  22   9       15.00       23.10      7.05 o
  -4  22   9      187.01      202.60     14.11 o
  -3  22   9        4.77       14.55      5.97 o
  -2  22   9       35.53       32.34      4.35 o
  -1  22   9       42.68       42.99      4.61 o
   0  22   9        0.00        0.54      2.83 o
   1  22   9       72.13       80.21      7.30 o
   2  22   9      140.20      153.18      9.02 o
   3  22   9        1.80        9.31      5.41 o
   4  22   9      154.46      202.29     10.74 o
   5  22   9       56.76       74.99      7.85 o
  -4  23   9        1.12       -2.63      5.38 o
  -3  23   9        0.00        0.34      5.40 o
  -2  23   9        4.11        3.26      3.16 o
  -1  23   9       10.29        9.78      3.38 o
   0  23   9        8.45        4.29      3.16 o
   1  23   9       44.34       43.11      6.26 o
   2  23   9        1.31        7.42      4.69 o
   3  23   9        5.52        1.08      3.96 o
 -17   0  10        4.76        8.34      4.45 o
 -16   0  10       17.51       16.70      4.86 o
 -15   0  10       50.17       49.50      6.16 o
 -14   0  10      348.83      332.06     13.63 o
 -13   0  10       47.02       40.15      5.39 o
 -12   0  10       45.39       40.41      5.18 o
 -11   0  10        3.94        1.89      2.82 o
 -10   0  10      360.21      348.87     12.38 o
  -9   0  10        5.96       16.08      1.60 o
  -8   0  10      524.89      438.08      7.19 o
  -7   0  10      342.60      291.31      5.15 o
  -6   0  10       58.89       75.93      3.43 o
  -5   0  10      122.33      136.45      3.19 o
  -4   0  10        8.74       15.41      1.33 o
  -3   0  10     1749.36     1931.02     23.40 o
  -2   0  10      890.52      959.16     14.33 o
  -1   0  10      955.27      979.40     14.63 o
   0   0  10     2276.50     2482.54     41.55 o
   2   0  10     2468.17     2577.28     44.78 o
   3   0  10      428.45      421.00     19.72 o
   4   0  10       89.39       92.19      6.12 o
   5   0  10     1905.11     1771.59     20.14 o
   6   0  10       95.67      101.83      2.87 o
   7   0  10       44.75       35.95      2.24 o
   8   0  10      222.36      197.03      4.74 o
   9   0  10      307.91      291.99      6.93 o
  10   0  10      171.55      145.90      4.76 o
  11   0  10       99.17       87.72      7.81 o
  12   0  10       71.36       69.48      6.04 o
  13   0  10      113.24      134.87      7.92 o
  14   0  10      400.04      419.73     17.91 o
  15   0  10      118.31      122.79     10.12 o
  16   0  10      101.29      121.25     11.05 o
 -17   1  10      493.45      485.95     13.15 o
 -16   1  10      105.87      109.33      5.98 o
 -15   1  10      170.40      187.53      7.29 o
 -14   1  10      151.58      142.52      6.10 o
 -13   1  10       36.88       36.01      3.60 o
 -12   1  10      456.41      431.74     10.75 o
 -11   1  10      225.39      226.24      7.01 o
 -10   1  10      357.06      344.70      5.99 o
  -9   1  10       19.29       26.25      1.52 o
  -8   1  10      780.77      763.66      8.18 o
  -7   1  10      154.64      180.48      2.67 o
  -6   1  10      429.93      373.66      4.26 o
  -5   1  10      166.45      182.40      2.64 o
  -4   1  10      159.99      193.76      2.72 o
  -3   1  10      105.12      132.16      2.35 o
  -2   1  10       80.54       76.69      1.91 o
  -1   1  10      319.23      298.34      7.42 o
   0   1  10      252.52      269.52      4.48 o
   1   1  10      205.68      244.12      3.53 o
   2   1  10       92.11       85.29      1.87 o
   3   1  10      410.55      420.63      4.88 o
   4   1  10     1624.47     1686.23     18.48 o
   5   1  10      212.37      198.54      2.78 o
   6   1  10        5.82        3.18      0.85 o
   7   1  10      143.99      143.35      2.57 o
   8   1  10      115.23      131.94      2.87 o
   9   1  10        3.72        3.59      1.15 o
  10   1  10        6.82        6.09      1.47 o
  11   1  10        0.06       -0.12      1.48 o
  12   1  10       98.63      109.42      4.95 o
  13   1  10      146.03      142.80      5.79 o
  14   1  10      293.81      333.28      9.72 o
  15   1  10        1.09       -0.12      3.09 o
  16   1  10       85.88       99.28      7.11 o
 -17   2  10       77.02       88.51      6.07 o
 -16   2  10      244.87      255.90      8.84 o
 -15   2  10       13.02        8.78      2.94 o
 -14   2  10        2.69        0.78      2.40 o
 -13   2  10      108.43      106.83      5.26 o
 -12   2  10       47.02       44.17      3.67 o
 -11   2  10        9.34        5.36      1.56 o
 -10   2  10       17.79       15.23      3.22 o
  -9   2  10       71.81       73.70      2.26 o
  -8   2  10       28.78       20.04      1.32 o
  -7   2  10      576.86      505.85      5.96 o
  -6   2  10      410.31      389.12      4.89 o
  -5   2  10        7.69        8.74      0.75 o
  -4   2  10      146.85      141.02      3.77 o
  -3   2  10      166.03      139.96      2.59 o
  -2   2  10      154.57      236.76      3.69 o
  -1   2  10     1645.61     1838.18     19.87 o
   0   2  10      848.02      912.31      8.99 o
   1   2  10       26.47       13.94      0.98 o
   2   2  10      119.02      125.06      1.97 o
   3   2  10      147.91      159.25      2.44 o
   4   2  10      177.67      172.47      2.59 o
   5   2  10       49.67       41.50      1.42 o
   6   2  10      191.04      191.35      2.75 o
   7   2  10       34.42       32.55      1.40 o
   8   2  10      397.75      396.34      5.35 o
   9   2  10        2.75        2.47      1.40 o
  10   2  10       22.95       28.32      2.25 o
  11   2  10       22.23       22.85      2.89 o
  12   2  10        5.07       -0.15      1.78 o
  13   2  10      235.06      221.55      6.90 o
  14   2  10      331.80      367.42     10.28 o
  15   2  10      123.03      139.19      9.33 o
  16   2  10       33.87       52.66      5.60 o
 -17   3  10        0.01        0.56      2.97 o
 -16   3  10        5.49        7.49      3.08 o
 -15   3  10        5.92        3.37      2.69 o
 -14   3  10       38.55       32.26      5.61 o
 -13   3  10      171.63      161.63      6.30 o
 -12   3  10      187.66      189.72      5.07 o
 -11   3  10      181.57      198.31      5.10 o
 -10   3  10       69.05       69.24      5.58 o
  -9   3  10       46.89       42.18      2.08 o
  -8   3  10     1216.36     1223.94     12.18 o
  -7   3  10      971.08      945.56      9.75 o
  -6   3  10      720.62      810.03      8.54 o
  -5   3  10      205.91      222.33      3.52 o
  -4   3  10       68.83       59.86      1.98 o
  -3   3  10      350.57      373.24      5.05 o
  -2   3  10      623.39      661.18      8.35 o
  -1   3  10       53.10       83.09      1.70 o
   0   3  10       73.72       40.09      1.37 o
   1   3  10        5.39        2.52      0.68 o
   2   3  10       81.69       89.49      1.75 o
   3   3  10      154.45      186.41      2.46 o
   4   3  10       37.63       23.09      1.07 o
   5   3  10       67.69       70.72      1.67 o
   6   3  10      114.55       93.38      2.10 o
   7   3  10      837.57      813.57      8.64 o
   8   3  10        0.51        2.13      1.18 o
   9   3  10       34.10       33.77      2.31 o
  10   3  10       95.05       93.81      3.49 o
  11   3  10      175.61      199.01      4.99 o
  12   3  10       74.88       69.35      3.42 o
  13   3  10      247.96      257.10      6.03 o
  14   3  10        4.23        1.41      2.84 o
  15   3  10       14.01        8.23      3.53 o
 -16   4  10       65.07       70.05      5.65 o
 -15   4  10       27.81       24.58      3.53 o
 -14   4  10      176.79      191.79      7.06 o
 -13   4  10      100.46       92.12      3.80 o
 -12   4  10       22.02       20.68      2.24 o
 -11   4  10        0.97       -1.23      1.23 o
 -10   4  10      323.32      326.86      6.03 o
  -9   4  10      591.03      577.97      7.98 o
  -8   4  10       21.38       30.03      1.63 o
  -7   4  10     1211.22     1185.99     11.83 o
  -6   4  10       44.77       62.01      2.00 o
  -5   4  10       37.39       39.97      1.56 o
  -4   4  10       16.98       15.05      1.07 o
  -3   4  10       57.42       59.45      1.87 o
  -2   4  10       20.32       26.76      1.43 o
  -1   4  10      129.29      222.93      3.44 o
   0   4  10      964.03     1025.05     11.84 o
   1   4  10      343.45      385.87      4.24 o
   2   4  10       27.97       35.39      1.15 o
   3   4  10      863.75      867.82      7.84 o
   4   4  10      131.51      100.96      1.69 o
   5   4  10      492.11      450.19      5.26 o
   6   4  10      227.21      231.69      3.75 o
   7   4  10      107.11      100.12      2.50 o
   8   4  10       10.14        5.83      1.22 o
   9   4  10      178.48      181.53      4.30 o
  10   4  10       77.23       67.26      3.10 o
  11   4  10       35.28       33.70      2.54 o
  12   4  10        0.25       -1.20      1.62 o
  13   4  10       39.60       45.71      3.10 o
  14   4  10       26.36       26.30      5.61 o
  15   4  10       87.39       88.27      9.46 o
 -16   5  10       10.24       10.83      3.13 o
 -15   5  10        1.09       -1.08      2.57 o
 -14   5  10        0.07       -0.26      1.87 o
 -13   5  10        0.38       -0.70      1.71 o
 -12   5  10      134.52      142.71     11.39 o
 -11   5  10      148.59      134.13      3.84 o
 -10   5  10       31.00       24.14      2.05 o
  -9   5  10      301.22      301.39      5.85 o
  -8   5  10      483.80      427.66      6.48 o
  -7   5  10       23.20       15.75      1.35 o
  -6   5  10      389.08      381.21      5.39 o
  -5   5  10      986.27      918.65      9.48 o
  -4   5  10       79.01       63.24      1.79 o
  -3   5  10       18.32       22.56      1.26 o
  -2   5  10     1486.20     1583.13     19.18 o
  -1   5  10       95.07       91.03      2.26 o
   0   5  10     4808.26     5140.71     48.12 o
   1   5  10     3236.58     3435.96     45.83 o
   2   5  10      598.48      607.57      7.02 o
   3   5  10       27.47       33.07      1.53 o
   4   5  10      417.06      416.83      4.83 o
   5   5  10     1014.36      992.30      9.62 o
   6   5  10       17.90       24.27      1.28 o
   7   5  10       83.75       68.03      2.40 o
   8   5  10      142.37      134.40      3.22 o
   9   5  10      240.96      246.06      5.60 o
  10   5  10        0.03        0.51      1.51 o
  11   5  10       15.02       13.69      2.32 o
  12   5  10       41.42       53.25      3.29 o
  13   5  10      129.40      127.90      5.72 o
  14   5  10       88.38       91.83      5.79 o
  15   5  10        7.69       12.90      5.56 o
 -16   6  10       78.83       67.94      7.65 o
 -15   6  10      122.67      140.58      6.31 o
 -14   6  10        2.91        1.17      2.56 o
 -13   6  10       53.27       51.58      3.86 o
 -12   6  10       11.89        5.96      2.18 o
 -11   6  10       23.78       23.13      2.62 o
 -10   6  10        1.56        2.05      1.37 o
  -9   6  10      271.30      275.90      5.56 o
  -8   6  10        0.08        0.37      1.08 o
  -7   6  10      587.57      513.95      7.77 o
  -6   6  10        4.94        0.60      1.04 o
  -5   6  10       19.38       13.08      1.21 o
  -4   6  10       92.99       97.68      2.37 o
  -3   6  10      669.52      703.33     13.14 o
  -2   6  10     3062.78     3043.45     29.35 o
  -1   6  10       22.05       29.49      1.55 o
   0   6  10      113.27       97.83      3.13 o
   1   6  10        2.87        9.92      1.30 o
   2   6  10      106.22       95.77      2.61 o
   3   6  10      188.69      173.13      3.11 o
   4   6  10      473.97      446.09      5.70 o
   5   6  10      595.84      523.79      6.45 o
   6   6  10      379.02      295.43      5.09 o
   7   6  10      223.57      216.71      4.62 o
   8   6  10      212.93      224.25      5.42 o
   9   6  10      104.59      116.71      4.11 o
  10   6  10      396.24      378.43     13.24 o
  11   6  10        8.03        6.54      3.42 o
  12   6  10       62.23       64.81      4.39 o
  13   6  10       55.18       56.83      4.78 o
  14   6  10       62.34       58.66      5.04 o
  15   6  10        4.61        3.95      3.74 o
 -15   7  10       47.64       47.50      5.87 o
 -14   7  10       15.88       12.86      4.11 o
 -13   7  10       18.27       22.31      2.89 o
 -12   7  10       64.99       60.41      3.92 o
 -11   7  10      490.51      499.06      9.61 o
 -10   7  10      116.84      121.02      3.68 o
  -9   7  10        0.04       -0.11      1.21 o
  -8   7  10      177.32      162.65      5.16 o
  -7   7  10        4.86        1.39      1.18 o
  -6   7  10       42.57       40.15      1.78 o
  -5   7  10      846.89      783.03      9.12 o
  -4   7  10      167.34      130.97      4.34 o
  -3   7  10      305.29      339.87      5.72 o
  -2   7  10      266.76      235.13      4.10 o
  -1   7  10     1934.53     1821.69     20.86 o
   0   7  10      250.38      282.56      4.66 o
   1   7  10      151.31      177.82      3.16 o
   2   7  10     1127.71     1060.32     11.02 o
   3   7  10      263.00      228.04      3.70 o
   4   7  10        0.92       -0.13      0.80 o
   5   7  10       43.73       37.11      2.29 o
   6   7  10        0.68       -0.04      1.02 o
   7   7  10       59.86       54.38      3.01 o
   8   7  10        0.27        1.29      1.46 o
   9   7  10       42.80       35.75      2.41 o
  10   7  10       21.24       19.43      3.87 o
  11   7  10       71.80       85.52      4.83 o
  12   7  10      153.21      161.28      6.16 o
  13   7  10      281.84      257.81      8.99 o
  14   7  10        9.57        5.19      3.13 o
  15   7  10        0.99        2.46      3.24 o
 -16   8  10        9.78        4.68      4.07 o
 -15   8  10       81.06       89.14      7.42 o
 -14   8  10       94.64      106.94      7.77 o
 -13   8  10       92.47      102.90      7.67 o
 -12   8  10      173.78      175.17      7.52 o
 -11   8  10        7.59        5.46      2.62 o
 -10   8  10      495.68      497.85     10.39 o
  -9   8  10        9.92        9.56      2.27 o
  -8   8  10        4.88        1.44      1.70 o
  -7   8  10        5.78        5.28      1.58 o
  -6   8  10       14.93       12.40      1.56 o
  -5   8  10      280.92      324.41      5.72 o
  -4   8  10      415.54      431.13      6.84 o
  -3   8  10      301.61      341.39      5.81 o
  -2   8  10        4.80        3.66      1.02 o
  -1   8  10       98.67       99.28      2.96 o
   0   8  10       17.66       15.03      1.44 o
   1   8  10      212.97      186.45      3.72 o
   2   8  10      228.88      221.50      4.76 o
   3   8  10       36.03       35.89      1.83 o
   4   8  10       35.57       32.75      1.69 o
   5   8  10        6.97       10.08      1.34 o
   6   8  10       10.07        1.19      1.35 o
   7   8  10      137.11      119.85      3.69 o
   8   8  10        5.27        4.53      1.66 o
   9   8  10      142.95      166.76      5.08 o
  10   8  10      401.54      350.53     10.87 o
  11   8  10      264.23      258.23      9.53 o
  12   8  10       93.85       90.41      5.96 o
  13   8  10       17.12       14.89      3.47 o
  14   8  10      182.84      190.39      8.08 o
  15   8  10      328.58      359.57     17.16 o
 -15   9  10       13.97       15.38      4.82 o
 -14   9  10       10.53       10.38      4.27 o
 -13   9  10       24.73       27.27      5.05 o
 -12   9  10        0.53        0.73      2.54 o
 -11   9  10        5.32        1.51      2.45 o
 -10   9  10       14.14       13.58      2.41 o
  -9   9  10      102.99      100.73      6.67 o
  -8   9  10      187.40      172.51      6.28 o
  -7   9  10       35.46       45.12      3.52 o
  -6   9  10      385.47      419.33      6.86 o
  -5   9  10      367.48      335.54      5.93 o
  -4   9  10     1459.92     1299.41     15.88 o
  -3   9  10     1013.68      964.64     12.44 o
  -2   9  10      184.11      185.49      4.13 o
  -1   9  10      498.72      501.70      7.60 o
   0   9  10     6565.64     6321.53     67.15 o
   1   9  10     1888.56     1669.95     19.92 o
   2   9  10      178.43      157.65      3.57 o
   3   9  10      825.57      736.14      9.47 o
   4   9  10       17.23       24.43      1.73 o
   5   9  10      585.07      539.45      7.57 o
   6   9  10       73.06       51.00      2.70 o
   7   9  10       18.35       17.09      1.89 o
   8   9  10       11.84        9.93      1.74 o
   9   9  10        8.37        9.75      1.88 o
  10   9  10       20.92       20.85      2.89 o
  11   9  10       32.85       27.33      4.01 o
  12   9  10       27.57       23.19      4.86 o
  13   9  10        4.81        6.77      4.07 o
  14   9  10        1.75       -0.98      3.85 o
 -15  10  10      119.19      117.82      8.66 o
 -14  10  10        4.01        5.60      4.04 o
 -13  10  10      108.23      118.93      8.59 o
 -12  10  10      112.26      109.81      6.19 o
 -11  10  10        1.09        0.29      2.82 o
 -10  10  10       56.45       67.87      4.19 o
  -9  10  10       12.85       16.22      2.57 o
  -8  10  10      408.60      416.25      9.34 o
  -7  10  10       27.93       25.84      2.74 o
  -6  10  10      145.27      133.28      3.68 o
  -5  10  10       30.50       26.80      2.00 o
  -4  10  10        0.99       -0.92      1.13 o
  -3  10  10       48.42       32.94      1.89 o
  -2  10  10      149.44      140.82      4.27 o
  -1  10  10       17.64       16.91      1.88 o
   0  10  10      141.24      145.46      3.81 o
   1  10  10        2.26        4.03      1.22 o
   2  10  10      455.82      419.49      6.43 o
   3  10  10      125.56      123.30      3.23 o
   4  10  10       29.54       21.62      1.72 o
   5  10  10       13.67       17.55      1.85 o
   6  10  10      195.66      187.68      4.62 o
   7  10  10      125.17      123.22      4.25 o
   8  10  10      176.79      194.72      4.97 o
   9  10  10       97.59       98.26      3.89 o
  10  10  10      291.38      294.65      6.50 o
  11  10  10       23.27       24.04      3.97 o
  12  10  10        3.94       -2.35      3.52 o
  13  10  10       91.90       98.99      8.20 o
  14  10  10        3.59        1.88      4.11 o
 -15  11  10        0.23       -3.71      3.71 o
 -14  11  10       94.77      103.05      8.45 o
 -13  11  10       10.25       14.06      4.40 o
 -12  11  10       98.20       84.99      7.52 o
 -11  11  10      114.45      115.80      5.19 o
 -10  11  10       46.06       49.57      3.88 o
  -9  11  10       87.97       84.20      4.67 o
  -8  11  10      251.26      262.29      7.25 o
  -7  11  10      165.34      167.29      7.96 o
  -6  11  10       38.31       34.16      2.60 o
  -5  11  10        0.07       -0.22      1.81 o
  -4  11  10      255.14      253.16      5.89 o
  -3  11  10      509.48      512.29      9.13 o
  -2  11  10      643.39      595.27     10.11 o
  -1  11  10      382.00      342.90      8.07 o
   0  11  10      228.25      210.13      4.73 o
   1  11  10      862.72      753.69      9.81 o
   2  11  10       26.10       14.93      1.88 o
   3  11  10      293.71      289.50      5.64 o
   4  11  10       24.57       21.68      2.04 o
   5  11  10        8.20        3.40      1.52 o
   6  11  10       70.28       92.38      4.47 o
   7  11  10       38.21       36.85      2.61 o
   8  11  10        0.24        0.15      1.58 o
   9  11  10       10.12       12.41      2.10 o
  10  11  10       41.70       39.61      2.97 o
  11  11  10        1.29        2.61      4.86 o
  12  11  10        0.67       -1.75      3.63 o
  13  11  10       31.65       27.20      5.43 o
  14  11  10        6.61       12.96      4.88 o
 -14  12  10        9.35        7.26      4.68 o
 -13  12  10      590.00      597.06     21.16 o
 -12  12  10      322.74      335.82     11.04 o
 -11  12  10        0.03        0.95      2.17 o
 -10  12  10      203.23      208.30      6.90 o
  -9  12  10      252.92      261.40     16.56 o
  -8  12  10      187.50      200.24      6.50 o
  -7  12  10        8.10       11.48      2.40 o
  -6  12  10       43.73       38.28      4.04 o
  -5  12  10       12.63        7.71      1.70 o
  -4  12  10       50.63       57.26      3.22 o
  -3  12  10      303.56      325.13      8.25 o
  -2  12  10      446.39      479.46      8.88 o
  -1  12  10      239.41      265.29      6.12 o
   0  12  10      158.54      153.09      4.09 o
   1  12  10      172.88      167.79      4.27 o
   2  12  10      420.94      431.46      6.80 o
   3  12  10       89.33       88.52      3.62 o
   4  12  10      155.55      128.01      3.92 o
   5  12  10       74.79       79.04      4.16 o
   6  12  10       45.90       29.86      4.35 o
   7  12  10       81.50       94.82      4.66 o
   8  12  10      145.05      129.41      4.34 o
   9  12  10      158.76      169.57      5.03 o
  10  12  10       17.18       15.13      2.39 o
  11  12  10      106.06      100.19      8.25 o
  12  12  10       32.14       29.08      5.56 o
  13  12  10        0.55       -3.23      3.23 o
 -14  13  10      141.06      125.85      9.52 o
 -13  13  10       35.05       30.02      4.52 o
 -12  13  10       81.87       86.01      6.28 o
 -11  13  10        8.66        6.58      2.68 o
 -10  13  10       14.83       22.12      3.22 o
  -9  13  10      149.95      163.41      6.05 o
  -8  13  10        3.36        6.14      2.34 o
  -7  13  10        1.17        3.53      2.05 o
  -6  13  10      132.56      122.78      5.15 o
  -5  13  10        0.47        0.15      1.55 o
  -4  13  10        0.46        2.65      1.54 o
  -3  13  10       28.41       27.34      2.51 o
  -2  13  10        0.85       -1.33      1.33 o
  -1  13  10      112.63      108.22      4.12 o
   0  13  10        0.01       -1.14      1.14 o
   1  13  10       38.19       40.24      2.53 o
   2  13  10        1.75        1.59      1.38 o
   3  13  10       25.01       26.35      2.02 o
   4  13  10       11.87        7.10      1.71 o
   5  13  10        0.00       -1.07      1.67 o
   6  13  10        1.35       -1.71      1.71 o
   7  13  10       96.42      102.11      5.23 o
   8  13  10      101.27       95.02      5.00 o
   9  13  10       83.81       78.33      5.25 o
  10  13  10        1.14        1.93      2.15 o
  11  13  10        6.99       15.83      4.82 o
  12  13  10      142.17      150.95     10.16 o
  13  13  10       46.21       66.21      7.61 o
 -13  14  10      142.46      149.60      7.86 o
 -12  14  10       20.08       13.06      3.76 o
 -11  14  10      143.20      144.87      7.55 o
 -10  14  10      120.24      127.34      5.78 o
  -9  14  10      463.19      519.22     11.78 o
  -8  14  10       82.06       79.82      4.84 o
  -7  14  10      208.61      222.76     14.65 o
  -6  14  10        0.80        0.60      2.49 o
  -5  14  10        0.69       -2.04      2.45 o
  -4  14  10        0.31       -0.03      1.53 o
  -3  14  10      343.38      323.91      7.27 o
  -2  14  10      634.50      658.01     11.42 o
  -1  14  10      127.94      141.49      4.20 o
   0  14  10        1.53        1.37      1.44 o
   1  14  10       33.51       32.12      2.43 o
   2  14  10       66.75       56.56      3.05 o
   3  14  10        3.49        3.10      1.49 o
   4  14  10       13.49        6.62      1.83 o
   5  14  10       24.45       30.95      3.07 o
   6  14  10      228.34      230.64      6.73 o
   7  14  10      124.03      134.70      5.35 o
   8  14  10      155.13      179.08      6.25 o
   9  14  10      136.29      134.94      8.00 o
  10  14  10       95.45       99.38      8.24 o
  11  14  10        2.43        3.37      4.11 o
  12  14  10       28.72       32.19      6.16 o
 -13  15  10       79.09       68.93      9.53 o
 -12  15  10      338.10      352.48     14.08 o
 -11  15  10      118.86      135.31     10.27 o
 -10  15  10      158.89      163.62      7.91 o
  -9  15  10      256.16      291.29      8.52 o
  -8  15  10        0.72       -2.21      3.05 o
  -7  15  10      381.78      356.60     17.15 o
  -6  15  10      121.71      133.01      7.15 o
  -5  15  10      102.91      104.08      4.98 o
  -4  15  10      123.25      126.25      4.59 o
  -3  15  10        3.05        2.53      1.80 o
  -2  15  10       34.71       38.39      3.01 o
  -1  15  10        0.91        3.20      1.61 o
   0  15  10       51.07       52.48      3.06 o
   1  15  10       20.99       22.75      2.30 o
   2  15  10        1.97       -1.40      1.40 o
   3  15  10        3.28        4.73      1.89 o
   4  15  10       34.84       34.11      3.72 o
   5  15  10      185.30      193.57      7.21 o
   6  15  10      218.04      209.51      6.68 o
   7  15  10       10.16       13.92      2.73 o
   8  15  10       50.71       53.25      4.92 o
   9  15  10       46.25       46.23      4.78 o
  10  15  10       36.63       32.64      3.89 o
  11  15  10       32.07       26.91      3.77 o
  12  15  10      135.02      136.50     10.13 o
 -12  16  10       29.85       27.10      4.79 o
 -11  16  10       81.79       74.03      6.34 o
 -10  16  10        6.00       11.53      4.31 o
  -9  16  10       20.85       15.88      6.00 o
  -8  16  10      141.92      159.73     11.64 o
  -7  16  10      116.38      133.18      7.50 o
  -6  16  10       32.59       31.51      4.52 o
  -5  16  10      257.67      258.72      7.91 o
  -4  16  10       49.46       47.87      4.04 o
  -3  16  10        2.67       -1.63      1.63 o
  -2  16  10      210.63      224.00      5.56 o
  -1  16  10      464.84      472.15      8.58 o
   0  16  10       81.62       68.82      3.49 o
   1  16  10        3.80        3.23      1.68 o
   2  16  10        3.64        4.22      1.78 o
   3  16  10      120.67      133.46     10.57 o
   4  16  10        3.38        4.42      2.53 o
   5  16  10      179.66      165.62      7.27 o
   6  16  10      160.43      165.85      7.02 o
   7  16  10       18.22       21.29      3.96 o
   8  16  10       12.95       12.65      3.39 o
   9  16  10       31.09       29.38      5.21 o
  10  16  10        2.98       -1.52      3.90 o
  11  16  10      148.06      155.87      6.87 o
 -11  17  10       21.17       29.65      6.96 o
 -10  17  10      281.79      293.42     11.05 o
  -9  17  10       99.23      105.44     11.09 o
  -8  17  10      467.80      476.59     21.27 o
  -7  17  10      575.03      593.71     23.82 o
  -6  17  10      444.52      483.54     25.11 o
  -5  17  10      706.14      727.37     20.30 o
  -4  17  10      105.04      109.73      5.73 o
  -3  17  10      302.50      321.78      7.82 o
  -2  17  10       88.35       95.35      4.13 o
  -1  17  10      120.10      113.50      4.23 o
   0  17  10       67.96       66.96      3.60 o
   1  17  10      292.41      284.30     11.07 o
   2  17  10      528.26      547.69      9.67 o
   3  17  10       13.20       20.54      4.60 o
   4  17  10       54.88       57.55      6.71 o
   5  17  10        6.95       15.83      3.45 o
   6  17  10        3.75        0.01      3.01 o
   7  17  10       14.70       16.71      4.59 o
   8  17  10        8.16        2.83      3.87 o
   9  17  10        2.44        3.26      3.83 o
  10  17  10        0.39        4.15      3.97 o
 -11  18  10       11.95       15.79      4.42 o
 -10  18  10      182.01      207.52     14.24 o
  -9  18  10       42.76       39.68      8.05 o
  -8  18  10       38.62       52.29      8.55 o
  -7  18  10        7.47        8.54      5.73 o
  -6  18  10       32.19       31.88      7.01 o
  -5  18  10       17.08       23.31      6.43 o
  -4  18  10        8.68        6.07      2.74 o
  -3  18  10      354.66      373.09      8.68 o
  -2  18  10      526.23      499.11      9.22 o
  -1  18  10      904.53      925.12     18.79 o
   0  18  10      517.60      519.91      9.50 o
   1  18  10       71.50       81.12      4.04 o
   2  18  10       43.82       50.61      3.88 o
   3  18  10      149.31      127.55      6.48 o
   4  18  10      118.13       97.02      7.65 o
   5  18  10       31.92       29.66     10.73 o
   6  18  10        3.17        1.63      3.46 o
   7  18  10       20.70       28.21      5.26 o
   8  18  10      108.58      122.50      8.95 o
   9  18  10        3.27        7.75      4.39 o
  10  18  10       13.27       15.75      4.87 o
 -10  19  10       14.80       17.58      6.83 o
  -9  19  10       24.27       19.42      6.96 o
  -8  19  10       37.34       27.39      7.06 o
  -7  19  10       72.93       71.13      9.51 o
  -6  19  10        2.12       -4.21      4.21 o
  -5  19  10       18.14       19.04      6.30 o
  -4  19  10        0.95        1.76      3.23 o
  -3  19  10        4.24        2.63      3.53 o
  -2  19  10       10.56       12.37      2.61 o
  -1  19  10        6.42        4.35      1.96 o
   0  19  10       24.54       22.46      3.80 o
   1  19  10       14.99       25.05      4.19 o
   2  19  10        9.45        8.47      2.90 o
   3  19  10       76.80       90.93      7.68 o
   4  19  10       83.07       86.50      7.57 o
   5  19  10      246.55      263.73     23.10 o
   6  19  10      127.23      142.98     16.60 o
   7  19  10       12.08        8.51      6.75 o
   8  19  10      113.67      138.71     10.24 o
   9  19  10       82.60       95.28      8.40 o
  -8  20  10       24.64       36.38      7.87 o
  -7  20  10       13.29       10.83      5.72 o
  -6  20  10       12.75        1.03      4.87 o
  -5  20  10        0.84        0.99      4.90 o
  -4  20  10      169.55      160.69     12.32 o
  -3  20  10      169.79      179.79      8.76 o
  -2  20  10       91.63       95.74      5.91 o
  -1  20  10      398.94      384.91     10.69 o
   0  20  10      207.71      207.11     10.11 o
   1  20  10       76.21       86.41      5.79 o
   2  20  10      435.72      447.98     15.02 o
   3  20  10      255.07      251.44     11.31 o
   4  20  10        8.82        3.71      3.92 o
   5  20  10      150.53      160.63      9.22 o
   6  20  10        0.34        7.13      3.95 o
   7  20  10        2.72        1.58      4.11 o
  -7  21  10       52.94       68.72     10.07 o
  -6  21  10        5.98        4.48      5.27 o
  -5  21  10       10.93        6.52      5.70 o
  -4  21  10        0.63       -4.15      4.15 o
  -3  21  10        8.85        8.69      3.95 o
  -2  21  10       42.57       49.26      5.82 o
  -1  21  10       44.47       42.67      5.02 o
   0  21  10       21.66       25.57      5.74 o
   1  21  10        8.19        2.15      6.74 o
   2  21  10        0.93        8.70      4.24 o
   3  21  10        2.07        0.04      3.55 o
   4  21  10        8.41       10.73      4.42 o
   5  21  10        4.69        5.34      4.06 o
   6  21  10        4.12        3.73      4.05 o
  -5  22  10       48.58       40.35      8.39 o
  -4  22  10       52.21       47.30      8.63 o
  -3  22  10       39.59       37.41      7.94 o
  -2  22  10       84.65       88.38      7.46 o
  -1  22  10       45.26       55.45      5.18 o
   0  22  10        7.78        5.66      3.24 o
   1  22  10       12.61        8.30      4.44 o
   2  22  10       70.10       79.61      7.58 o
   3  22  10      227.02      211.00     10.86 o
   4  22  10       86.22      103.18      8.75 o
  -2  23  10       31.32       32.05      5.48 o
  -1  23  10        5.41        5.06      3.45 o
   0  23  10      102.94       98.88      8.42 o
   1  23  10      119.29      122.83      9.19 o
 -16   1  11        0.16        1.71      4.75 o
 -15   1  11       26.83       28.34      3.71 o
 -14   1  11       86.96       74.48      7.84 o
 -13   1  11       31.61       30.32      3.53 o
 -12   1  11        0.79       -1.94      1.94 o
 -11   1  11        0.44       -1.29      5.85 o
 -10   1  11      461.94      479.14     12.18 o
  -9   1  11        3.11        1.39      1.01 o
  -8   1  11      500.07      473.84      5.79 o
  -7   1  11       85.07       81.30      1.89 o
  -6   1  11       77.40       66.46      2.17 o
  -5   1  11      100.56       93.52      1.93 o
  -4   1  11       47.01       42.58      1.97 o
  -3   1  11       46.15       64.66      2.60 o
  -2   1  11       12.21        9.21      0.96 o
   1   1  11       72.66       66.57      2.06 o
   2   1  11       86.29       82.36      1.79 o
   3   1  11      159.10      143.32      2.42 o
   4   1  11      143.71      117.14      2.22 o
   5   1  11      100.94       84.88      2.26 o
   6   1  11        7.72       12.28      1.03 o
   7   1  11        5.12        5.96      0.98 o
   8   1  11        1.04        4.74      1.40 o
   9   1  11        2.46        3.10      1.20 o
  10   1  11      136.81      146.90      4.19 o
  11   1  11        2.50        1.85      1.59 o
  12   1  11        0.48       -0.38      2.04 o
  13   1  11        1.30        2.63      2.38 o
  14   1  11       29.64       26.01      4.32 o
  15   1  11        0.09        8.02      3.64 o
 -16   2  11       10.84       10.21      3.85 o
 -15   2  11      102.78      115.08      5.94 o
 -14   2  11       19.25       20.43      3.22 o
 -13   2  11       39.93       40.99      3.84 o
 -12   2  11       28.86       26.23      3.26 o
 -11   2  11       20.33       14.83      1.92 o
 -10   2  11       23.02       18.89      1.81 o
  -9   2  11      384.80      369.91      5.37 o
  -8   2  11      154.85      158.87      2.99 o
  -7   2  11      506.56      445.65      5.56 o
  -6   2  11      210.54      208.53      3.47 o
  -5   2  11     1079.79     1107.09     11.13 o
  -4   2  11      421.44      490.17      5.32 o
  -3   2  11       26.79       32.38      1.45 o
  -2   2  11      588.17      635.99      8.19 o
  -1   2  11      717.64      765.63     10.72 o
   0   2  11       86.20       92.41      2.29 o
   1   2  11       11.77       10.91      0.90 o
   2   2  11       12.09        8.31      0.88 o
   3   2  11      243.20      294.42      3.46 o
   4   2  11      714.44      715.22      6.98 o
   5   2  11     1484.49     1413.46     12.30 o
   6   2  11      169.94      172.69      2.68 o
   7   2  11      756.12      734.95      7.45 o
   8   2  11      867.59      852.85     10.78 o
   9   2  11      567.92      591.41      9.25 o
  10   2  11        0.57       -0.07      1.51 o
  11   2  11      163.78      181.04      4.84 o
  12   2  11       54.80       48.20      4.53 o
  13   2  11      177.74      178.92      6.38 o
  14   2  11       13.01       13.16      3.80 o
  15   2  11       73.69       84.37      7.44 o
 -16   3  11       15.02       12.35      3.31 o
 -15   3  11        8.28        5.49      2.88 o
 -14   3  11       15.95       10.84      5.93 o
 -13   3  11       17.55        8.56      2.67 o
 -12   3  11        1.14       -0.30      2.03 o
 -11   3  11       29.43       24.59      2.29 o
 -10   3  11       36.81       40.07      2.34 o
  -9   3  11      632.24      630.06      7.89 o
  -8   3  11      209.01      188.84      3.31 o
  -7   3  11      328.28      266.77      5.09 o
  -6   3  11      618.03      582.27      6.73 o
  -5   3  11      921.60      958.86      9.91 o
  -4   3  11      138.93      133.95      2.61 o
  -3   3  11      634.00      702.17      7.65 o
  -2   3  11     1596.40     1616.51     16.88 o
  -1   3  11      470.64      460.25      5.58 o
   0   3  11       46.12       42.68      1.43 o
   1   3  11      287.99      307.84      4.00 o
   2   3  11        5.56        1.60      0.66 o
   3   3  11      431.79      425.70      4.66 o
   4   3  11      385.48      363.12      3.96 o
   5   3  11     1301.18     1235.47     10.93 o
   6   3  11       83.61       71.24      1.90 o
   7   3  11       99.19       93.20      2.57 o
   8   3  11      164.88      156.75      3.74 o
   9   3  11       71.08       73.38      3.22 o
  10   3  11      136.28      128.34      4.04 o
  11   3  11      252.09      259.17      5.86 o
  12   3  11        6.25        2.67      1.87 o
  13   3  11        7.14        3.30      1.97 o
  14   3  11       22.14       19.49      3.93 o
  15   3  11        3.28       -0.55      3.11 o
 -16   4  11        0.42        3.41      2.90 o
 -15   4  11        4.10       10.16      3.11 o
 -14   4  11      302.95      319.08     12.57 o
 -13   4  11       54.73       48.42      3.08 o
 -12   4  11        3.35        2.73      1.70 o
 -11   4  11        2.37        0.74      1.43 o
 -10   4  11       70.03       67.38      2.91 o
  -9   4  11       98.73       89.43      2.83 o
  -8   4  11      275.62      272.75      4.66 o
  -7   4  11       13.69       12.54      1.37 o
  -6   4  11       30.98       15.66      1.21 o
  -5   4  11      734.37      699.71      7.73 o
  -4   4  11        9.63       13.29      1.11 o
  -3   4  11       36.11       47.32      1.69 o
  -2   4  11       18.74       16.10      1.13 o
  -1   4  11      944.47      914.98      9.36 o
   0   4  11      324.87      407.97      5.40 o
   1   4  11     1353.18     1474.50     13.80 o
   2   4  11      351.08      344.07      3.91 o
   3   4  11      369.41      380.05      4.21 o
   4   4  11     1307.36     1301.97     11.28 o
   5   4  11      399.17      387.71      4.52 o
   6   4  11       84.45       76.62      2.28 o
   7   4  11       13.16       14.63      1.78 o
   8   4  11      477.94      479.12      6.95 o
   9   4  11       27.34       26.52      2.33 o
  10   4  11        9.64        5.64      1.65 o
  11   4  11       29.77       27.61      2.43 o
  12   4  11      136.03      157.58      4.80 o
  13   4  11      214.29      196.73      6.52 o
  14   4  11        3.83        4.59      3.14 o
  15   4  11        8.59       23.71      6.35 o
 -16   5  11       61.22       62.46     11.73 o
 -15   5  11      364.36      363.17     10.40 o
 -14   5  11      238.66      236.69     11.26 o
 -13   5  11       71.03       73.71      4.59 o
 -12   5  11        3.83        0.31      1.66 o
 -11   5  11        1.71       -1.16      1.37 o
 -10   5  11      222.81      209.93      4.36 o
  -9   5  11      174.51      153.74      3.60 o
  -8   5  11       92.39       89.84      2.65 o
  -7   5  11       15.79        9.02      1.10 o
  -6   5  11     1256.47     1355.97     13.40 o
  -5   5  11      596.65      578.08      6.71 o
  -4   5  11      359.80      381.93      6.20 o
  -3   5  11      259.32      241.48      4.64 o
  -2   5  11      341.78      315.07      4.27 o
  -1   5  11       60.92       56.82      2.18 o
   0   5  11       54.12       75.40      4.26 o
   1   5  11     2012.23     2085.32     18.25 o
   2   5  11      606.49      566.74      6.85 o
   3   5  11      500.34      494.87      7.26 o
   4   5  11       75.14       75.84      1.92 o
   5   5  11        0.79        2.26      0.82 o
   6   5  11       26.20       21.87      1.43 o
   7   5  11      688.63      685.70      7.93 o
   8   5  11      169.21      164.30      4.54 o
   9   5  11       73.45       78.88      4.13 o
  10   5  11      135.94      110.64      4.75 o
  11   5  11       38.79       40.53      2.92 o
  12   5  11       26.02       19.06      3.07 o
  13   5  11        0.04       -0.74      3.13 o
  14   5  11        5.83        7.11      3.12 o
  15   5  11        2.20        6.55      5.50 o
 -16   6  11       38.91       36.93      6.35 o
 -15   6  11        0.14        1.42      3.96 o
 -14   6  11        0.30       -0.65      1.83 o
 -13   6  11       58.67       62.16     11.41 o
 -12   6  11       22.06       16.72      4.96 o
 -11   6  11       19.22       19.44      2.74 o
 -10   6  11      168.58      175.62      4.47 o
  -9   6  11       79.83       84.12      3.12 o
  -8   6  11       14.54       14.20      1.53 o
  -7   6  11       16.95       13.21      1.31 o
  -6   6  11      115.02      108.30      2.72 o
  -5   6  11     1746.80     1740.30     18.10 o
  -4   6  11     3627.35     3659.89     35.56 o
  -3   6  11       28.18       34.05      1.61 o
  -2   6  11      103.86       95.71      2.73 o
  -1   6  11     1120.04     1202.09     13.18 o
   0   6  11     7173.47     7401.00     69.52 o
   1   6  11     1359.88     1390.01     13.97 o
   2   6  11      459.11      495.18      6.25 o
   3   6  11       15.66       17.46      1.85 o
   4   6  11      114.49      101.60      3.13 o
   5   6  11      102.82      120.94      2.76 o
   6   6  11      249.14      226.35      4.89 o
   7   6  11        3.23        3.13      1.33 o
   8   6  11       99.93       90.56      3.28 o
   9   6  11      241.57      250.79      6.17 o
  10   6  11       20.06       26.54      4.18 o
  11   6  11        0.30        1.59      2.16 o
  12   6  11        9.84        9.54      2.69 o
  13   6  11       12.11       11.63      3.16 o
  14   6  11       44.28       42.42      4.55 o
  15   6  11       18.70       16.20      4.44 o
 -15   7  11      491.82      503.07     16.99 o
 -14   7  11      206.62      198.18      9.97 o
 -13   7  11       16.98       12.70      3.84 o
 -12   7  11      292.38      326.56      7.43 o
 -11   7  11       79.08       79.12      3.71 o
 -10   7  11      374.06      386.26      8.30 o
  -9   7  11       78.04       71.12      4.86 o
  -8   7  11      134.61      136.66      3.75 o
  -7   7  11      537.89      506.73      8.24 o
  -6   7  11      161.50      161.16      3.23 o
  -5   7  11        4.07        7.39      1.37 o
  -4   7  11        0.55       -0.37      1.15 o
  -3   7  11      118.64      103.93      3.10 o
  -2   7  11        0.16        0.74      1.56 o
  -1   7  11       16.02       11.73      1.48 o
   0   7  11       21.55       13.97      2.57 o
   1   7  11      239.64      257.84      4.64 o
   2   7  11      553.14      591.64      7.13 o
   3   7  11      315.31      284.62      4.37 o
   4   7  11      382.21      370.93      6.06 o
   5   7  11        7.76        7.69      1.28 o
   6   7  11       51.96       57.24      2.44 o
   7   7  11       52.56       56.63      2.82 o
   8   7  11       27.97       23.34      2.08 o
   9   7  11        5.74        8.87      1.77 o
  10   7  11      441.29      409.57      9.79 o
  11   7  11      421.78      441.46     10.54 o
  12   7  11        4.83        3.80      2.54 o
  13   7  11       91.68       89.83      8.33 o
  14   7  11      184.29      188.02      8.02 o
 -15   8  11        3.74        0.30      3.73 o
 -14   8  11        0.01       -2.25      3.44 o
 -13   8  11       32.59       29.82      5.13 o
 -12   8  11      104.49      107.52      7.16 o
 -11   8  11        0.01       -1.51      2.21 o
 -10   8  11       46.43       47.98      3.56 o
  -9   8  11      124.47      118.22      4.93 o
  -8   8  11      626.20      620.53     11.98 o
  -7   8  11      171.59      158.90      4.47 o
  -6   8  11        0.77        1.94      1.27 o
  -5   8  11     2824.00     2624.04     29.38 o
  -4   8  11      488.77      434.96      7.05 o
  -3   8  11      173.57      190.84      4.32 o
  -2   8  11      236.13      231.83      4.27 o
  -1   8  11       11.80       10.79      1.46 o
   0   8  11     1633.60     1615.23     19.09 o
   1   8  11      597.56      531.42      7.37 o
   2   8  11       27.86       30.41      1.85 o
   3   8  11        0.38        0.80      0.93 o
   4   8  11       11.06       12.89      1.79 o
   5   8  11      364.32      342.83      6.19 o
   6   8  11       60.42       58.58      3.23 o
   7   8  11       12.78       22.89      3.12 o
   8   8  11      151.47      129.89      4.52 o
   9   8  11        1.34        3.97      1.85 o
  10   8  11        0.52        0.49      2.04 o
  11   8  11      171.98      165.87      6.33 o
  12   8  11      197.55      200.40     14.71 o
  13   8  11       35.85       35.96      4.31 o
  14   8  11        8.80        6.88      6.85 o
 -15   9  11       13.25        8.08      4.32 o
 -14   9  11        0.21        2.68      4.03 o
 -13   9  11       43.27       38.24      5.67 o
 -12   9  11       18.66       22.70      3.62 o
 -11   9  11        0.73       -1.70      3.70 o
 -10   9  11        2.73        2.91      2.06 o
  -9   9  11      277.95      292.34      7.66 o
  -8   9  11       59.70       62.71      4.73 o
  -7   9  11       40.13       38.40      3.21 o
  -6   9  11       18.56       12.26      1.68 o
  -5   9  11       28.90       20.71      1.94 o
  -4   9  11        0.05       -0.10      1.26 o
  -3   9  11      364.57      395.59      6.69 o
  -2   9  11        3.20        1.99      1.27 o
  -1   9  11       62.07       69.20      2.77 o
   0   9  11      181.59      196.21      4.04 o
   1   9  11       13.92       21.17      1.91 o
   2   9  11      381.16      384.99      6.72 o
   3   9  11      278.96      266.48      5.39 o
   4   9  11        9.64       18.36      1.57 o
   5   9  11      606.04      572.38      9.90 o
   6   9  11      779.00      785.92     12.68 o
   7   9  11      136.28      118.05      4.39 o
   8   9  11      290.19      274.39      6.66 o
   9   9  11      238.44      271.26      6.79 o
  10   9  11        0.38        0.94      2.67 o
  11   9  11       19.57       14.27      3.59 o
  12   9  11        5.47        5.95      3.91 o
  13   9  11      171.36      168.27     10.18 o
  14   9  11       45.36       42.79      4.97 o
 -15  10  11      164.68      183.79     10.55 o
 -14  10  11       45.73       52.07      6.54 o
 -13  10  11      154.53      160.26      9.75 o
 -12  10  11       48.80       39.18      4.44 o
 -11  10  11       64.83       61.73      4.99 o
 -10  10  11       27.93       34.84      3.32 o
  -9  10  11        3.29        6.96      2.28 o
  -8  10  11      120.88      127.04      5.05 o
  -7  10  11       69.12       76.43      3.69 o
  -6  10  11      234.04      239.94      5.15 o
  -5  10  11       83.28       96.74      3.32 o
  -4  10  11       53.68       74.55      3.22 o
  -3  10  11        0.70        0.80      1.25 o
  -2  10  11       16.42       17.47      1.58 o
  -1  10  11        5.28        3.60      1.50 o
   0  10  11      137.97      126.43      3.65 o
   1  10  11      250.81      225.55      4.95 o
   2  10  11      132.33      139.18      3.89 o
   3  10  11       12.22       16.73      3.06 o
   4  10  11       16.80       20.70      1.77 o
   5  10  11       11.60        8.08      1.45 o
   6  10  11       34.11       32.16      2.45 o
   7  10  11       70.10       82.81      3.95 o
   8  10  11        7.44        7.95      2.10 o
   9  10  11      456.27      438.58      9.13 o
  10  10  11      151.76      169.09     10.50 o
  11  10  11       12.72       10.64      3.56 o
  12  10  11       69.54       71.84      7.45 o
  13  10  11       15.86       13.68      4.70 o
  14  10  11       20.93       17.28      5.28 o
 -14  11  11      200.20      197.75     11.20 o
 -13  11  11       16.86       15.85      4.84 o
 -12  11  11       83.93       83.21      6.02 o
 -11  11  11        0.00        0.06      2.27 o
 -10  11  11       54.65       50.30      3.96 o
  -9  11  11        7.97        6.84      2.34 o
  -8  11  11       19.29       31.94      3.14 o
  -7  11  11       99.42      109.68      5.14 o
  -6  11  11       26.19       30.61      2.56 o
  -5  11  11      346.53      332.65      6.25 o
  -4  11  11      582.17      563.55      8.76 o
  -3  11  11       15.47       20.23      2.92 o
  -2  11  11       34.33       31.54      2.49 o
  -1  11  11       59.14       60.21      3.21 o
   0  11  11        7.15        7.79      1.64 o
   1  11  11      534.36      528.54      8.49 o
   2  11  11       33.13       26.03      2.14 o
   3  11  11        0.52       -1.07      1.07 o
   4  11  11       50.11       67.73      3.29 o
   5  11  11      460.67      438.52      9.09 o
   6  11  11      633.96      654.37     16.92 o
   7  11  11       39.22       36.23      2.70 o
   8  11  11        1.37       -0.10      1.60 o
   9  11  11      103.77      124.33      7.36 o
  10  11  11      205.29      203.32      6.30 o
  11  11  11       22.67       27.32      5.40 o
  12  11  11        4.54        0.12      3.68 o
  13  11  11       16.82       11.45      4.65 o
 -14  12  11       74.60       65.77      7.47 o
 -13  12  11        0.50        0.61      4.27 o
 -12  12  11        0.26        2.40      3.02 o
 -11  12  11       79.65       81.08      6.21 o
 -10  12  11       62.31       71.30      4.65 o
  -9  12  11      186.76      221.41      7.09 o
  -8  12  11      150.76      146.45      7.59 o
  -7  12  11       30.59       35.88      3.33 o
  -6  12  11        3.91        1.95      1.68 o
  -5  12  11        4.12        3.48      1.49 o
  -4  12  11      119.79      110.19      4.05 o
  -3  12  11      281.52      278.60      6.49 o
  -2  12  11       17.32       14.93      2.06 o
  -1  12  11       18.59       19.29      2.17 o
   0  12  11      182.42      174.21      5.75 o
   1  12  11        2.27        3.82      1.52 o
   2  12  11       78.70       76.15      3.22 o
   3  12  11       17.83       19.34      1.85 o
   4  12  11      222.93      232.64      5.51 o
   5  12  11       56.48       56.72      3.74 o
   6  12  11        0.71        1.01      1.79 o
   7  12  11       24.45       26.33      3.15 o
   8  12  11      276.25      274.25      6.33 o
   9  12  11      166.56      166.60      5.11 o
  10  12  11      547.53      567.45     11.32 o
  11  12  11       62.61       66.73      7.30 o
  12  12  11      163.56      159.56     10.22 o
  13  12  11        5.05       -1.64      3.89 o
 -13  13  11       13.70       16.59      4.04 o
 -12  13  11       63.51       56.10      5.42 o
 -11  13  11       13.47       12.12      3.63 o
 -10  13  11       54.10       51.28      4.23 o
  -9  13  11      157.76      150.62      6.11 o
  -8  13  11        0.00        3.59      2.29 o
  -7  13  11       18.93       23.67      4.25 o
  -6  13  11       74.13       72.94      3.83 o
  -5  13  11      288.44      292.50      6.87 o
  -4  13  11        0.06        0.05      1.55 o
  -3  13  11       20.08       17.74      2.23 o
  -2  13  11       83.13       73.34      3.77 o
  -1  13  11       68.29       58.95      3.41 o
   0  13  11       50.56       53.04      3.20 o
   1  13  11      140.85      137.80      4.36 o
   2  13  11       82.12       84.86      3.43 o
   3  13  11       54.07       58.07      3.05 o
   4  13  11       30.55       38.20      2.75 o
   5  13  11       12.46        8.22      2.50 o
   6  13  11        1.85        1.63      1.92 o
   7  13  11       33.02       27.59      3.10 o
   8  13  11       38.22       42.80      3.74 o
   9  13  11        0.01        2.78      2.00 o
  10  13  11       21.82       25.68      7.45 o
  11  13  11       75.64       76.22      8.01 o
  12  13  11       12.82       10.82      4.84 o
 -13  14  11        4.63        2.61      3.58 o
 -12  14  11       24.75       27.59      4.44 o
 -11  14  11        3.78        1.05      3.07 o
 -10  14  11        1.05        0.27      3.04 o
  -9  14  11      117.64      123.47      5.88 o
  -8  14  11      214.25      207.37      7.09 o
  -7  14  11      341.82      354.21     11.83 o
  -6  14  11      142.80      140.34      7.54 o
  -5  14  11        7.84        3.23      2.07 o
  -4  14  11       17.69       19.50      2.39 o
  -3  14  11        5.09        7.34      1.88 o
  -2  14  11      193.79      185.72      5.48 o
  -1  14  11       13.88       10.22      1.98 o
   0  14  11        0.01       -1.37      1.37 o
   1  14  11       97.65      102.34      3.79 o
   2  14  11       10.55       10.66      1.84 o
   3  14  11        5.33       11.50      1.87 o
   4  14  11        1.91        0.70      3.87 o
   5  14  11        4.03        0.13      1.95 o
   6  14  11        3.06       -1.90      1.90 o
   7  14  11      274.03      314.18      8.28 o
   8  14  11      247.56      207.55      6.82 o
   9  14  11       15.66       19.92      3.01 o
  10  14  11       33.39       39.98      4.15 o
  11  14  11        1.33        4.01      4.38 o
  12  14  11       84.87       88.60      8.65 o
 -12  15  11       57.24       61.49      5.99 o
 -11  15  11       26.77       27.10      7.85 o
 -10  15  11        8.19        5.21      3.50 o
  -9  15  11       12.48       13.41      6.24 o
  -8  15  11      102.65      108.17      6.90 o
  -7  15  11      106.42      121.35      7.56 o
  -6  15  11       96.42       99.44     11.36 o
  -5  15  11       13.04       13.79      3.61 o
  -4  15  11      132.18      113.76      4.62 o
  -3  15  11       39.90       41.07      3.16 o
  -2  15  11       42.33       44.70      3.26 o
  -1  15  11        0.43       -1.32      1.61 o
   0  15  11       32.63       33.57      2.65 o
   1  15  11       64.32       60.91      3.35 o
   2  15  11        0.95        0.99      1.56 o
   3  15  11        1.97        2.08      1.86 o
   4  15  11        2.01        1.31      5.29 o
   5  15  11      177.94      178.20      7.02 o
   6  15  11       91.28       86.24      4.97 o
   7  15  11      114.68      128.65      5.79 o
   8  15  11       10.10        9.80      3.28 o
   9  15  11       73.17       78.84      7.05 o
  10  15  11        8.90       10.96      3.07 o
  11  15  11       33.13       33.09      6.23 o
 -12  16  11        3.21        4.18      3.69 o
 -11  16  11        3.88        4.28      3.72 o
 -10  16  11       36.38       31.65      4.72 o
  -9  16  11      225.67      255.67     10.06 o
  -8  16  11        3.79        3.59      5.11 o
  -7  16  11      129.77      109.33     10.97 o
  -6  16  11       26.61       21.16      4.06 o
  -5  16  11       29.52       31.44      3.79 o
  -4  16  11       17.31       18.28      2.96 o
  -3  16  11        5.08        1.63      1.89 o
  -2  16  11       13.58       14.11      2.42 o
  -1  16  11      184.31      199.70      6.17 o
   0  16  11      138.89      120.93      4.34 o
   1  16  11       99.90       97.91      4.19 o
   2  16  11       13.81       15.48      2.26 o
   3  16  11       90.43      106.77      5.00 o
   4  16  11       39.30       44.42      4.28 o
   5  16  11        4.83        3.78      2.69 o
   6  16  11       16.96       19.84      4.57 o
   7  16  11        1.26        4.67      3.45 o
   8  16  11       43.74       45.02      4.97 o
   9  16  11      169.83      199.25     12.01 o
  10  16  11      142.75      150.92      9.02 o
  11  16  11       13.20        6.71      3.94 o
 -11  17  11        0.30       -2.35      3.38 o
 -10  17  11      138.20      147.54     17.58 o
  -9  17  11        6.23       11.96      5.97 o
  -8  17  11        4.17       -0.48      5.36 o
  -7  17  11      147.22      160.35     12.35 o
  -6  17  11       67.39       60.45      8.46 o
  -5  17  11      129.32      116.77     13.11 o
  -4  17  11       62.68       65.38      4.78 o
  -3  17  11       65.21       83.14      4.53 o
  -2  17  11      214.88      222.94      6.54 o
  -1  17  11       23.93       21.71      2.78 o
   0  17  11        0.91       -0.60      1.74 o
   1  17  11      351.14      355.18      9.06 o
   2  17  11       93.02      100.86      4.35 o
   3  17  11       29.12       38.52      4.28 o
   4  17  11       70.26       63.20      6.31 o
   5  17  11       87.35       76.13      8.49 o
   6  17  11      381.53      405.82     14.01 o
   7  17  11      127.90      130.04      8.99 o
   8  17  11        0.81        2.01      3.62 o
   9  17  11        0.01       -1.19      3.67 o
  10  17  11       21.58       20.13      5.18 o
 -10  18  11        0.04       -1.11      5.24 o
  -9  18  11        7.24       14.45      6.25 o
  -8  18  11        7.26       10.63      5.65 o
  -7  18  11        5.37       16.34      6.30 o
  -6  18  11        6.28       13.70      5.39 o
  -5  18  11      126.27      155.09     11.95 o
  -4  18  11      120.56      131.16      7.42 o
  -3  18  11      127.07      134.15      6.07 o
  -2  18  11       10.20       15.13      2.65 o
  -1  18  11        6.25        5.74      2.27 o
   0  18  11        8.24        6.69      2.18 o
   1  18  11        4.30        3.87      2.09 o
   2  18  11       13.82        7.99      3.00 o
   3  18  11      327.10      278.61     11.57 o
   4  18  11      174.53      197.92     15.61 o
   5  18  11       14.83       14.29      4.18 o
   6  18  11       18.80        7.36      3.97 o
   7  18  11       40.60       40.33      5.84 o
   8  18  11      124.57      130.54     18.44 o
   9  18  11       38.24       33.29      5.86 o
  -9  19  11       53.11       47.61      8.82 o
  -8  19  11        3.04       -4.63      4.63 o
  -7  19  11       10.35       13.39      6.13 o
  -6  19  11      212.59      227.94     14.43 o
  -5  19  11      134.14      120.94     11.87 o
  -4  19  11       13.98        7.48      3.60 o
  -3  19  11        9.51        4.61      3.54 o
  -2  19  11       63.62       53.75      4.62 o
  -1  19  11      150.88      129.51     15.23 o
   0  19  11       98.30       94.69      5.91 o
   1  19  11        0.74        0.59      2.23 o
   2  19  11      468.64      468.04     15.18 o
   3  19  11       43.18       60.28     14.01 o
   4  19  11       37.87       33.61      6.99 o
   5  19  11        5.95       15.10      4.70 o
   6  19  11        4.91        9.98      4.99 o
   7  19  11        1.27        2.56      3.78 o
   8  19  11       38.22       48.01      6.57 o
  -8  20  11        1.01        7.12      6.06 o
  -7  20  11        3.15        2.32      5.02 o
  -6  20  11       18.29       19.02      6.29 o
  -5  20  11       40.22       55.01      8.86 o
  -4  20  11      107.26      113.03     11.60 o
  -3  20  11        5.72        2.10      3.25 o
  -2  20  11       21.46       22.88      4.47 o
  -1  20  11       11.21       17.72      4.35 o
   0  20  11      355.58      338.98     10.68 o
   1  20  11       14.05       11.87      9.75 o
   2  20  11      461.13      487.65     16.05 o
   3  20  11        4.61        7.49      4.04 o
   4  20  11       17.97       25.62      8.56 o
   5  20  11      229.03      232.22     11.07 o
   6  20  11        6.91        7.51      4.28 o
   7  20  11       10.28       11.04      4.87 o
  -6  21  11      143.66      151.18     12.54 o
  -5  21  11        7.46       12.39      6.09 o
  -4  21  11       13.61        3.77      5.37 o
  -3  21  11      192.00      201.88      9.75 o
  -2  21  11      389.36      393.56     13.67 o
  -1  21  11      266.01      285.35     11.31 o
   0  21  11       38.27       40.24      4.55 o
   1  21  11      151.60      145.37      9.26 o
   2  21  11       76.49       90.78     11.84 o
   3  21  11      168.65      186.10      9.93 o
   4  21  11        4.99        5.94      4.05 o
   5  21  11       67.30       65.11     11.21 o
  -4  22  11       42.57       38.24      8.13 o
  -3  22  11       63.60       70.79      9.76 o
  -2  22  11      130.17      143.75     11.39 o
  -1  22  11       22.97       28.32      5.09 o
   0  22  11        0.03       -2.82      2.92 o
   1  22  11       29.02       25.75      5.43 o
   2  22  11       29.34       35.80      5.88 o
   3  22  11        1.78        1.14      3.74 o
 -16   0  12       41.12       28.07      5.54 o
 -15   0  12      177.34      153.13      9.53 o
 -14   0  12        4.68       -0.08      3.33 o
 -13   0  12       11.07       12.30      4.10 o
 -12   0  12      251.51      253.48     11.29 o
 -11   0  12      105.23      103.08      7.08 o
 -10   0  12      456.81      471.10     17.37 o
  -9   0  12        8.15        3.99      2.12 o
  -8   0  12      802.30      775.24     10.97 o
  -7   0  12      190.17      179.09      3.98 o
  -6   0  12       23.10       14.20      1.47 o
  -5   0  12      573.72      579.61      8.70 o
  -4   0  12     1200.59     1302.94     16.82 o
  -3   0  12       42.08       27.57      1.77 o
  -2   0  12        0.23        3.36      1.76 o
  -1   0  12       82.24      140.37      3.79 o
   0   0  12     1014.50     1042.05     13.98 o
   1   0  12        1.14        1.65      1.12 o
   2   0  12      218.05      245.62      6.02 o
   3   0  12      474.26      445.71      7.35 o
   4   0  12      403.66      355.89      6.37 o
   5   0  12        1.25       -0.58      1.06 o
   6   0  12      212.41      207.80      4.93 o
   7   0  12      351.64      328.41      9.22 o
   8   0  12     1052.30     1048.82     17.53 o
   9   0  12      814.31      725.13     13.32 o
  10   0  12      657.47      670.52     12.62 o
  11   0  12      223.50      233.41      9.65 o
  12   0  12      149.93      172.35     12.11 o
  13   0  12        8.88       17.50      5.35 o
  14   0  12        0.32        1.84      4.67 o
  15   0  12      120.44      134.81     10.78 o
 -16   1  12        3.47       -0.34      2.68 o
 -15   1  12        3.75        3.42      2.65 o
 -14   1  12        0.03       -2.46      3.38 o
 -13   1  12       73.44       74.02      4.94 o
 -12   1  12      403.32      402.09     10.87 o
 -11   1  12      413.89      407.13     10.31 o
 -10   1  12       17.29       18.42      2.24 o
  -9   1  12      590.51      605.34      7.63 o
  -8   1  12      121.54      114.44      2.60 o
  -7   1  12      462.83      508.19      6.17 o
  -6   1  12      529.38      552.64      5.92 o
  -5   1  12       37.95       26.40      1.23 o
  -4   1  12       23.15       21.07      1.16 o
  -3   1  12        2.08        5.57      0.83 o
  -2   1  12      366.74      395.00      4.64 o
  -1   1  12      233.65      211.80      3.09 o
   0   1  12      725.18      736.17      7.43 o
   1   1  12       29.57       29.05      1.25 o
   2   1  12      205.59      215.20      3.01 o
   3   1  12      249.67      272.09      4.04 o
   4   1  12      173.60      167.67      2.77 o
   5   1  12      344.92      306.10      3.98 o
   6   1  12      441.74      456.95      6.84 o
   7   1  12      605.28      554.15      6.45 o
   8   1  12      467.14      441.97      6.10 o
   9   1  12      140.13      157.11      3.59 o
  10   1  12        2.02        2.24      2.09 o
  11   1  12       56.80       64.32      3.22 o
  12   1  12      199.90      212.40      6.75 o
  13   1  12      212.12      209.85      8.71 o
  14   1  12       87.14       93.55      6.77 o
  15   1  12      116.39      124.12      7.88 o
 -16   2  12        9.62        6.61      3.06 o
 -15   2  12        0.04       -0.89      2.49 o
 -14   2  12       54.06       58.58      4.64 o
 -13   2  12        1.62        1.40      2.42 o
 -12   2  12        1.42       -2.09      2.09 o
 -11   2  12       89.20       82.42      3.43 o
 -10   2  12        0.02       -0.78      1.23 o
  -9   2  12      130.58      147.71      3.24 o
  -8   2  12      160.37      154.89      3.04 o
  -7   2  12      615.72      579.01      6.84 o
  -6   2  12      233.47      219.70      3.60 o
  -5   2  12      286.43      349.82      4.74 o
  -4   2  12       75.23       78.38      1.77 o
  -3   2  12      199.88      179.63      2.75 o
  -2   2  12       53.75       39.81      2.05 o
  -1   2  12        2.00        1.65      0.71 o
   0   2  12       14.84       12.43      0.93 o
   1   2  12      284.75      273.83      3.47 o
   2   2  12      214.81      229.84      3.33 o
   3   2  12      111.53      125.74      2.26 o
   4   2  12       38.44       28.34      1.27 o
   5   2  12        2.07        2.10      1.26 o
   6   2  12      128.88      128.53      2.48 o
   7   2  12      139.26      141.55      3.62 o
   8   2  12      232.38      234.57      4.77 o
   9   2  12      448.19      443.01      7.80 o
  10   2  12       18.33       21.19      2.36 o
  11   2  12        1.20        0.68      1.66 o
  12   2  12       27.44       32.73      4.16 o
  13   2  12        6.07        3.71      3.03 o
  14   2  12      107.61      107.77      9.67 o
  15   2  12       20.53       27.44      9.05 o
 -16   3  12       89.96       82.70      5.64 o
 -15   3  12       84.63       86.58      5.54 o
 -14   3  12        3.04        6.62      2.76 o
 -13   3  12       20.55       16.38      2.98 o
 -12   3  12       64.88       49.56      4.71 o
 -11   3  12      283.92      252.38      5.36 o
 -10   3  12       95.01       91.56      4.80 o
  -9   3  12      113.95      111.43      2.92 o
  -8   3  12      986.67      961.06     10.23 o
  -7   3  12       97.61       99.57      2.47 o
  -6   3  12      881.97      810.49      8.83 o
  -5   3  12        0.00        4.24      0.95 o
  -4   3  12       49.41       53.94      1.90 o
  -3   3  12       90.47      100.17      2.32 o
  -2   3  12      429.60      438.28      5.49 o
  -1   3  12       75.83       73.98      1.73 o
   0   3  12      117.10      132.04      2.52 o
   1   3  12      290.24      281.16      3.68 o
   2   3  12       34.29       39.53      1.48 o
   3   3  12      704.51      713.28      7.01 o
   4   3  12        2.54        0.33      1.04 o
   5   3  12       24.46       19.84      1.10 o
   6   3  12      349.90      352.50      4.56 o
   7   3  12      301.61      306.36      5.10 o
   8   3  12       95.64       84.23      3.16 o
   9   3  12      115.36      104.60      3.93 o
  10   3  12       37.75       32.35      2.56 o
  11   3  12       84.92       91.39      3.81 o
  12   3  12       65.75       69.44      3.57 o
  13   3  12       37.77       32.93      5.45 o
  14   3  12       34.32       41.54      4.77 o
  15   3  12       31.08       45.07      7.62 o
 -16   4  12       17.76       27.82      5.25 o
 -15   4  12       75.17       84.99      5.55 o
 -14   4  12      263.85      253.07     15.91 o
 -13   4  12      323.82      310.99      9.06 o
 -12   4  12       23.06       23.52      3.86 o
 -11   4  12      252.48      257.12      5.48 o
 -10   4  12      225.92      227.73      5.19 o
  -9   4  12        2.79        2.27      1.35 o
  -8   4  12      307.09      323.49      5.05 o
  -7   4  12        4.67        6.54      1.12 o
  -6   4  12       31.26       36.15      1.70 o
  -5   4  12       66.00       54.23      1.94 o
  -4   4  12      189.07      167.81      5.10 o
  -3   4  12      152.43      142.94      2.80 o
  -2   4  12      291.32      264.83      3.95 o
  -1   4  12        0.54        0.28      0.81 o
   0   4  12      303.40      333.43      4.26 o
   1   4  12      155.20      161.57      2.92 o
   2   4  12      130.73      155.73      2.44 o
   3   4  12      711.28      644.62      6.42 o
   4   4  12      482.57      452.30      5.48 o
   5   4  12       47.56       41.56      1.74 o
   6   4  12       36.27       39.92      1.71 o
   7   4  12        1.76       -0.37      1.09 o
   8   4  12       76.90       69.35      2.74 o
   9   4  12       30.85       26.83      3.88 o
  10   4  12       31.62       20.47      4.14 o
  11   4  12        0.31        2.79      1.86 o
  12   4  12       86.24       84.50      7.78 o
  13   4  12        0.78       -1.98      1.98 o
  14   4  12        3.46        2.70      4.86 o
  15   4  12        1.76        9.58      5.52 o
 -16   5  12      155.72      171.05     11.56 o
 -15   5  12       31.19       26.72      3.74 o
 -14   5  12      228.12      244.16      8.12 o
 -13   5  12        0.90        1.53      4.00 o
 -12   5  12       31.40       28.84      2.58 o
 -11   5  12        7.00        7.22      1.68 o
 -10   5  12      181.27      207.65      4.96 o
  -9   5  12      199.52      195.07      4.19 o
  -8   5  12       40.14       36.12      1.91 o
  -7   5  12      283.34      302.13      4.47 o
  -6   5  12        6.74        2.65      0.99 o
  -5   5  12      143.18      112.45      2.55 o
  -4   5  12       38.34       29.69      1.52 o
  -3   5  12        4.21        0.87      0.82 o
  -2   5  12        6.75        7.43      1.01 o
  -1   5  12     1247.14     1283.05     11.91 o
   0   5  12      821.48      896.51      9.45 o
   1   5  12        1.11        0.61      0.76 o
   2   5  12        3.84        3.05      1.02 o
   3   5  12       23.70       20.75      1.44 o
   4   5  12      282.24      247.16      4.31 o
   5   5  12     1107.32     1043.79     10.33 o
   6   5  12      445.41      408.70      5.60 o
   7   5  12        8.14       13.58      1.33 o
   8   5  12        0.98        1.76      1.23 o
   9   5  12        5.57        4.94      1.65 o
  10   5  12       85.89       73.67      3.59 o
  11   5  12      640.24      625.42     13.16 o
  12   5  12      162.13      148.86      9.33 o
  13   5  12       39.64       35.49      4.22 o
  14   5  12        0.57       -2.69      2.69 o
 -15   6  12       20.66       16.41      5.16 o
 -14   6  12      103.39      107.70      4.34 o
 -13   6  12       57.75       59.16      4.12 o
 -12   6  12       57.21       57.93      4.37 o
 -11   6  12      214.71      199.48      5.57 o
 -10   6  12       36.10       29.31      3.37 o
  -9   6  12       29.49       25.82      2.09 o
  -8   6  12        1.08       -0.22      1.74 o
  -7   6  12      254.60      234.62      4.90 o
  -6   6  12      271.42      256.55      4.38 o
  -5   6  12      108.60      117.74      2.87 o
  -4   6  12      298.91      289.55      5.76 o
  -3   6  12      994.32     1002.29     11.38 o
  -2   6  12     1337.86     1335.24     13.19 o
  -1   6  12      702.96      730.46      8.31 o
   0   6  12        0.59        2.09      1.09 o
   1   6  12     1066.43     1096.60     12.44 o
   2   6  12        4.22        5.16      1.08 o
   3   6  12      201.26      171.67      3.38 o
   4   6  12       53.26       38.89      1.89 o
   5   6  12      941.79      888.08     10.03 o
   6   6  12      404.15      384.69      6.15 o
   7   6  12        3.36        4.42      1.49 o
   8   6  12      107.68       93.33      4.82 o
   9   6  12        0.63        0.28      1.67 o
  10   6  12       10.82       13.45      2.65 o
  11   6  12       38.80       45.61      3.94 o
  12   6  12        0.86       -2.43      4.31 o
  13   6  12       34.58       40.07      4.46 o
  14   6  12       23.32       16.35      3.70 o
 -14   7  12       92.78      100.86      7.57 o
 -13   7  12        5.58        2.32      3.36 o
 -12   7  12      296.00      314.22      9.74 o
 -11   7  12       21.10       21.03      2.39 o
 -10   7  12       26.03       21.11      2.08 o
  -9   7  12       35.08       35.99      2.36 o
  -8   7  12        1.30        0.92      1.18 o
  -7   7  12       22.90       26.74      1.81 o
  -6   7  12      269.66      255.77      4.36 o
  -5   7  12       92.90      104.70      2.61 o
  -4   7  12      195.17      181.33      4.30 o
  -3   7  12       45.18       46.92      2.71 o
  -2   7  12      143.77      135.84      3.69 o
  -1   7  12      179.70      204.00      5.28 o
   0   7  12      185.33      196.20      4.39 o
   1   7  12      871.00      888.14     10.55 o
   2   7  12       89.52       88.69      2.56 o
   3   7  12        0.20        0.53      0.96 o
   4   7  12        2.87        5.57      1.14 o
   5   7  12        4.14        0.25      1.11 o
   6   7  12       49.35       63.57      2.68 o
   7   7  12        3.79        1.06      1.40 o
   8   7  12       40.40       46.63      2.77 o
   9   7  12       62.41       54.18      3.51 o
  10   7  12       43.29       32.12      3.45 o
  11   7  12       29.74       36.54      3.72 o
  12   7  12      108.73      142.06      6.79 o
  13   7  12       14.30       21.56      5.16 o
  14   7  12        8.54       11.15      3.58 o
 -15   8  12       45.73       52.69      6.25 o
 -14   8  12       72.73       84.46      7.59 o
 -13   8  12       90.45       75.63      7.08 o
 -12   8  12      211.10      233.65      8.47 o
 -11   8  12       11.95       16.02      4.35 o
 -10   8  12        0.01        0.17      1.97 o
  -9   8  12      105.38       95.82      8.03 o
  -8   8  12       92.16       84.82      4.20 o
  -7   8  12       21.90       27.30      2.40 o
  -6   8  12       80.21       76.30      3.92 o
  -5   8  12       95.05       87.41      3.16 o
  -4   8  12     1172.47     1117.05     14.37 o
  -3   8  12      932.01      902.80     13.09 o
  -2   8  12      250.63      237.70      4.49 o
  -1   8  12        0.64        1.72      2.76 o
   0   8  12      555.09      538.70      8.25 o
   1   8  12     1813.30     1786.91     19.41 o
   2   8  12      507.06      484.86      7.98 o
   3   8  12        8.78        8.11      1.53 o
   4   8  12       45.15       38.85      1.91 o
   5   8  12       22.95       33.70      2.08 o
   6   8  12      247.39      274.87      5.70 o
   7   8  12        3.26        2.53      1.49 o
   8   8  12        0.00        0.47      1.51 o
   9   8  12      272.78      251.25      5.78 o
  10   8  12       48.74       59.67      5.30 o
  11   8  12       21.33       23.24      3.29 o
  12   8  12        9.88       19.27      3.64 o
  13   8  12        1.61        0.47      2.91 o
  14   8  12        2.86       -0.32      5.06 o
 -15   9  12       57.62       59.40      6.77 o
 -14   9  12      384.81      364.99     14.82 o
 -13   9  12       80.75       81.23      7.54 o
 -12   9  12        0.12       -0.61      2.69 o
 -11   9  12      217.09      216.45      8.15 o
 -10   9  12      457.57      466.85     17.77 o
  -9   9  12      494.19      499.19     13.98 o
  -8   9  12        6.56        4.66      2.20 o
  -7   9  12       25.46       24.70      2.40 o
  -6   9  12       32.01       27.75      2.18 o
  -5   9  12       14.18       17.30      1.86 o
  -4   9  12      920.29      894.52     12.19 o
  -3   9  12        0.00       -0.46      1.25 o
  -2   9  12      338.47      322.50      5.43 o
  -1   9  12       21.57       22.88      1.94 o
   0   9  12       59.21       57.45      2.73 o
   1   9  12       70.52       76.79      2.84 o
   2   9  12       61.71       54.60      2.80 o
   3   9  12      199.48      196.41      4.65 o
   4   9  12      440.37      430.82      8.30 o
   5   9  12       14.18       21.03      2.13 o
   6   9  12       34.94       27.53      3.11 o
   7   9  12        2.52        6.00      1.89 o
   8   9  12      120.79      120.75      4.53 o
   9   9  12        7.88        7.66      2.77 o
  10   9  12       72.92       79.87      6.09 o
  11   9  12      334.56      342.12     14.43 o
  12   9  12       53.79       59.78      5.22 o
  13   9  12       24.38       24.63      4.13 o
 -14  10  12      318.34      326.42     14.38 o
 -13  10  12        6.12        5.61      3.97 o
 -12  10  12       51.69       44.24      4.75 o
 -11  10  12        7.13        6.93      3.03 o
 -10  10  12      136.35      139.35      5.65 o
  -9  10  12       12.55       10.79      3.09 o
  -8  10  12        1.20        3.17      2.03 o
  -7  10  12        6.10        5.15      1.88 o
  -6  10  12       22.03       13.61      1.84 o
  -5  10  12       46.32       43.68      2.61 o
  -4  10  12       18.87       13.28      1.80 o
  -3  10  12      182.79      167.93      4.29 o
  -2  10  12        4.57        1.71      1.16 o
  -1  10  12      133.23      145.74      3.96 o
   0  10  12      451.79      413.58      8.12 o
   1  10  12      458.02      450.43      7.69 o
   2  10  12       15.61       19.03      1.94 o
   3  10  12       59.55       53.51      3.43 o
   4  10  12       35.81       42.54      2.61 o
   5  10  12       49.71       42.83      2.65 o
   6  10  12      281.69      283.00      6.82 o
   7  10  12        0.95       -1.43      1.68 o
   8  10  12       31.91       41.35      3.22 o
   9  10  12       57.65       50.71      3.82 o
  10  10  12       75.53       91.11      6.10 o
  11  10  12       94.33       84.04      7.97 o
  12  10  12        3.97       -3.49      3.49 o
  13  10  12        1.61        3.21      4.27 o
 -14  11  12        7.45        4.95      4.35 o
 -13  11  12        0.22       -1.43      3.68 o
 -12  11  12        5.77        8.87      3.31 o
 -11  11  12       59.19       61.69      6.92 o
 -10  11  12       20.90       12.93      2.79 o
  -9  11  12      237.05      242.41      7.39 o
  -8  11  12       47.76       45.95      3.74 o
  -7  11  12      195.40      216.62      6.71 o
  -6  11  12       21.65       21.16      2.44 o
  -5  11  12       19.21       24.48      2.17 o
  -4  11  12      202.32      189.25      5.85 o
  -3  11  12      198.49      203.72      4.85 o
  -2  11  12        8.65       14.87      2.06 o
  -1  11  12      144.53      134.73      7.26 o
   0  11  12       33.05       36.04      2.73 o
   1  11  12        0.84        1.23      1.49 o
   2  11  12       51.92       52.12      2.86 o
   3  11  12      109.79      113.95      4.33 o
   4  11  12      196.65      206.23      5.85 o
   5  11  12        0.74        0.86      2.13 o
   6  11  12       43.12       37.39      2.99 o
   7  11  12        0.17       -0.18      1.80 o
   8  11  12      222.08      232.16      6.54 o
   9  11  12       43.78       34.70      3.28 o
  10  11  12        0.71        1.05      2.56 o
  11  11  12       36.69       41.78      6.16 o
  12  11  12       41.58       47.37      6.55 o
  13  11  12       29.49       21.38      5.41 o
 -14  12  12        2.09        1.95      4.36 o
 -13  12  12        4.87        2.24      5.21 o
 -12  12  12      126.93      127.48      7.05 o
 -11  12  12       81.95       79.56      5.07 o
 -10  12  12        4.87        9.10      2.61 o
  -9  12  12       41.82       45.47      3.93 o
  -8  12  12       14.12       11.03      2.60 o
  -7  12  12      404.31      420.21      9.94 o
  -6  12  12        0.36       -0.04      1.74 o
  -5  12  12      315.90      301.12      6.18 o
  -4  12  12      291.14      280.08      6.71 o
  -3  12  12       55.20       55.06      3.33 o
  -2  12  12      177.48      181.08      5.25 o
  -1  12  12       22.96       16.05      2.11 o
   0  12  12        2.23        3.25      1.63 o
   1  12  12      202.35      203.19      5.55 o
   2  12  12      631.35      586.74     15.77 o
   3  12  12        1.90        4.45      1.54 o
   4  12  12       16.23        9.38      3.42 o
   5  12  12       13.03       12.74      2.82 o
   6  12  12      102.33      113.92      6.39 o
   7  12  12        3.92        4.29      2.02 o
   8  12  12      464.71      497.71     14.84 o
   9  12  12       76.78       70.03      4.29 o
  10  12  12       26.59       18.54      3.91 o
  11  12  12       10.42       10.94      4.55 o
  12  12  12       18.03       22.35      5.52 o
 -13  13  12       21.23       20.04      4.25 o
 -12  13  12       33.64       34.69      4.72 o
 -11  13  12        1.37        2.78      3.20 o
 -10  13  12       16.14       19.04      3.91 o
  -9  13  12      418.19      447.78     11.31 o
  -8  13  12      186.79      205.22      7.05 o
  -7  13  12       79.66       80.50      4.83 o
  -6  13  12        0.82       -1.39      1.70 o
  -5  13  12       70.38       72.23      4.08 o
  -4  13  12      137.76      144.84      4.86 o
  -3  13  12        0.32        1.51      1.68 o
  -2  13  12      306.97      303.95      7.12 o
  -1  13  12      421.15      439.65      8.89 o
   0  13  12      128.75      121.56      4.41 o
   1  13  12      387.10      368.55      7.96 o
   2  13  12        1.57        1.24      1.62 o
   3  13  12      196.19      204.56      5.69 o
   4  13  12       20.26       18.25      2.51 o
   5  13  12        7.74        9.88      2.37 o
   6  13  12        4.16        6.86      2.28 o
   7  13  12      299.58      292.51      9.34 o
   8  13  12      359.06      390.08     14.37 o
   9  13  12        1.19        4.42      2.94 o
  10  13  12      216.67      230.97      9.29 o
  11  13  12       17.69       17.51      5.10 o
  12  13  12       19.53       19.74      5.41 o
 -12  14  12       15.22       10.61      3.76 o
 -11  14  12       76.53       80.69     11.84 o
 -10  14  12      119.82      109.59      9.18 o
  -9  14  12       38.47       36.90      5.37 o
  -8  14  12       84.44       81.52      5.09 o
  -7  14  12       77.88       81.93      5.07 o
  -6  14  12        2.44        5.27      2.50 o
  -5  14  12        0.75        1.35      2.20 o
  -4  14  12       42.39       40.24      3.12 o
  -3  14  12        1.74        4.13      1.82 o
  -2  14  12       20.93       21.67      2.54 o
  -1  14  12      206.19      219.59      6.10 o
   0  14  12      128.65      129.84      4.85 o
   1  14  12      283.00      272.41      6.80 o
   2  14  12       45.06       42.42      4.15 o
   3  14  12       83.42       84.78      4.40 o
   4  14  12       38.98       28.45      4.88 o
   5  14  12        7.05        8.64      2.88 o
[truncated: 181,893 more chars]
